# Supplementary material for: Benzyl 3-[(E)-benzyl­idene]dithio­carbazate
Source: Acta Crystallogr Sect E Struct Rep Online. 2008 May 7;64(Pt 6):o1014. doi: 10.1107/S1600536808012944 (PMC2961347; doi:10.1107/S1600536808012944)
Supplement: Supplementary file 2 [file e-64-o1014-Isup2.hkl]

#
# h,k,l, Fc-squared, Fo-squared, sigma(Fo-squared) and status flag
#
data_I
_shelx_title ' P in P2(1)/n'
_shelx_refln_list_code          4
_shelx_F_calc_maximum      141.44
_exptl_crystal_F_000       600.00
_reflns_d_resolution_high  0.8257
 
loop_
 _symmetry_equiv_pos_as_xyz
 'x, y, z'
 '-x+1/2, y+1/2, -z+1/2'
 '-x, -y, -z'
 'x-1/2, -y-1/2, z-1/2'
 
_cell_length_a     5.0053
_cell_length_b    23.0749
_cell_length_c    12.6461
_cell_angle_alpha  90.000
_cell_angle_beta   97.652
_cell_angle_gamma  90.000
 
_shelx_F_squared_multiplier     1.000
 
loop_
 _refln_index_h
 _refln_index_k
 _refln_index_l
 _refln_F_squared_calc
 _refln_F_squared_meas
 _refln_F_squared_sigma
 _refln_observed_status
   2   0   0      426.45      420.94     27.00 o
   4   0   0      132.40      140.18      6.49 o
   1   1   0     5376.64     5078.65    129.91 o
   2   1   0       39.26       33.56      2.70 o
   3   1   0       37.29       36.99      2.05 o
   4   1   0      454.85      457.99     11.44 o
   5   1   0      156.04      169.28      7.52 o
   0   2   0     2417.60     2392.25     65.73 o
   1   2   0        5.44        5.29      0.61 o
   2   2   0      215.52      209.03      5.96 o
   3   2   0      142.90      148.55      4.60 o
   4   2   0        7.40        2.90      1.64 o
   5   2   0       49.37       55.71      5.13 o
   1   3   0     1740.13     1777.12     15.09 o
   2   3   0      332.45      366.38      5.18 o
   3   3   0       12.83       11.96      1.30 o
   4   3   0      157.37      161.05      4.97 o
   5   3   0       85.51       85.76      5.17 o
   0   4   0       17.56       12.52      1.17 o
   1   4   0     3470.76     3453.82     27.87 o
   2   4   0      731.64      726.44      8.23 o
   3   4   0        6.56        4.26      0.97 o
   4   4   0      193.50      188.06      4.81 o
   5   4   0        3.24        3.43      2.68 o
   1   5   0    18238.10    16632.06    278.14 o
   2   5   0      145.97      164.33      3.40 o
   3   5   0       96.01      100.32      2.56 o
   4   5   0       14.43       15.53      1.85 o
   5   5   0       77.43       81.28      6.01 o
   0   6   0    10274.22     9800.72    407.27 o
   1   6   0       46.15       53.75      1.89 o
   2   6   0     1768.67     1896.51     17.63 o
   3   6   0      139.94      137.94      3.37 o
   4   6   0       38.19       37.29      3.46 o
   5   6   0      134.61      148.67      9.30 o
   1   7   0       98.27      103.58      3.54 o
   2   7   0       54.58       79.38      1.87 o
   3   7   0       41.69       39.01      2.51 o
   4   7   0       17.37       21.10      2.29 o
   5   7   0       56.24       68.29      8.01 o
   0   8   0      106.92       94.21      3.07 o
   1   8   0     1184.42     1148.91     15.09 o
   2   8   0      396.60      385.83      4.91 o
   3   8   0        6.68        5.19      1.13 o
   4   8   0       91.18       90.64      3.81 o
   5   8   0      130.52      132.34      7.95 o
   1   9   0      885.08      908.34      8.85 o
   2   9   0      929.19      926.37      9.25 o
   3   9   0      331.14      334.89      5.18 o
   4   9   0      107.11      115.57      3.82 o
   5   9   0       15.97       10.55      3.76 o
   0  10   0     2019.75     1970.33     25.22 o
   1  10   0     2420.82     2452.61     16.88 o
   2  10   0        0.55        1.80      0.86 o
   3  10   0       44.08       52.42      2.36 o
   4  10   0        9.67       11.23      1.87 o
   5  10   0        0.80        0.00      3.06 o
   1  11   0     1943.02     1981.22     15.08 o
   2  11   0      387.83      428.93      6.01 o
   3  11   0       12.09        9.29      1.38 o
   4  11   0        1.28        1.03      1.46 o
   5  11   0       29.02       39.75      5.50 o
   0  12   0      221.86      198.18      4.63 o
   1  12   0        0.01        0.72      0.65 o
   2  12   0      213.36      188.30      3.89 o
   3  12   0        0.47        0.83      1.06 o
   4  12   0       11.82       11.16      1.95 o
   5  12   0       17.03       11.07      6.51 o
   1  13   0        7.40        6.45      0.89 o
   2  13   0        3.36        2.56      0.98 o
   3  13   0       56.95       57.23      2.74 o
   4  13   0        0.23        0.00      1.49 o
   5  13   0        5.16        8.62      3.98 o
   0  14   0        0.10        1.02      1.06 o
   1  14   0      257.30      252.02      3.76 o
   2  14   0      585.90      577.45      7.14 o
   3  14   0        2.14        3.01      1.33 o
   4  14   0      118.46      121.84      5.63 o
   5  14   0        5.54        5.50      5.57 o
   1  15   0      260.04      254.94      4.35 o
   2  15   0      346.04      330.81      6.58 o
   3  15   0        7.42        9.47      1.63 o
   4  15   0       23.58       30.50      3.26 o
   5  15   0        1.09        1.06      5.19 o
   0  16   0      147.97      140.78      4.30 o
   1  16   0      308.27      305.41      4.92 o
   2  16   0       17.51       17.02      1.66 o
   3  16   0        0.14        0.47      1.27 o
   4  16   0        6.19        6.71      1.93 o
   1  17   0       12.39       14.87      1.52 o
   2  17   0        1.23        1.31      0.99 o
   3  17   0      300.31      277.96      6.40 o
   4  17   0       19.36       17.30      2.70 o
   0  18   0       41.33       46.81      3.03 o
   1  18   0      203.49      200.19      4.19 o
   2  18   0      103.66       98.80      3.35 o
   3  18   0       14.32       12.50      2.18 o
   4  18   0       48.28       47.15      3.62 o
   1  19   0        7.85       10.28      1.63 o
   2  19   0       30.96       28.98      2.24 o
   3  19   0      132.66      135.11      5.10 o
   4  19   0       20.20       17.09      2.77 o
   0  20   0      168.75      160.57      5.95 o
   1  20   0      317.47      303.07      5.63 o
   2  20   0      114.03      128.52      4.03 o
   3  20   0       33.41       28.32      2.58 o
   4  20   0       12.98       16.23      3.26 o
   1  21   0       15.19       17.72      1.88 o
   2  21   0      160.68      158.98      4.40 o
   3  21   0       53.14       49.79      3.12 o
   0  22   0        5.21        4.78      2.41 o
   1  22   0       95.97       98.99      3.65 o
   2  22   0        5.00        4.91      1.62 o
   3  22   0        9.08        9.56      2.00 o
   1  23   0      148.21      138.05      4.60 o
   2  23   0       31.41       35.96      2.77 o
   3  23   0       77.04       86.85      3.99 o
   0  24   0        1.12        0.00      1.98 o
   1  24   0       10.62       11.72      1.96 o
   2  24   0      131.26      140.73      4.63 o
   3  24   0        0.59        3.45      2.34 o
   1  25   0       56.09       58.15      3.38 o
   2  25   0       39.14       44.71      3.08 o
   0  26   0        0.79        0.00      2.26 o
   1  26   0      161.23      159.89      5.65 o
   2  26   0       37.40       40.63      6.74 o
   1  27   0       26.96       28.05      4.37 o
  -3   0   1     2402.30     2310.93     23.95 o
  -1   0   1     3239.21     3447.75     47.63 o
   1   0   1     3624.18     3646.89     47.29 o
   3   0   1      320.33      331.81      7.27 o
   5   0   1        0.01        1.99      4.55 o
  -4   1   1      151.29      144.76      3.46 o
  -3   1   1       73.53       79.52      2.42 o
  -2   1   1      169.26      154.26      3.47 o
  -1   1   1     5250.23     5098.89     75.42 o
   0   1   1      472.69      532.39      5.15 o
   1   1   1     1557.97     1662.30     15.53 o
   2   1   1      229.71      217.95      4.27 o
   3   1   1       64.72       71.18      2.76 o
   4   1   1       29.93       31.16      3.13 o
   5   1   1       80.99       79.88      5.89 o
  -4   2   1      282.40      296.55      5.21 o
  -3   2   1       42.27       41.99      1.84 o
  -2   2   1      491.14      527.63      7.24 o
  -1   2   1        9.48       15.63      0.93 o
   0   2   1     1039.27     1109.19     13.10 o
   1   2   1     2618.69     2732.03     22.25 o
   2   2   1     2275.39     2263.64     20.10 o
   3   2   1      125.04      114.04      3.04 o
   4   2   1       75.90       74.70      4.26 o
   5   2   1      117.23      118.01      8.58 o
  -5   3   1      115.15      102.13      7.93 o
  -4   3   1      114.88      110.45      3.45 o
  -3   3   1        2.46        0.83      0.89 o
  -2   3   1       27.21       27.92      1.88 o
  -1   3   1     2223.22     2281.52     18.92 o
   0   3   1     1467.97     1413.20     12.84 o
   1   3   1    20006.06    18343.88    286.72 o
   2   3   1      706.33      715.54      8.13 o
   3   3   1      290.68      286.94      4.41 o
   4   3   1       43.75       36.98      3.40 o
   5   3   1        2.77        0.50      2.39 o
  -5   4   1        0.20        7.73      3.24 o
  -4   4   1      309.99      331.16      5.58 o
  -3   4   1      231.06      217.34      3.59 o
  -2   4   1      901.39      991.98     12.73 o
  -1   4   1     3200.92     3320.03     29.66 o
   0   4   1      811.45      790.45      7.94 o
   1   4   1     4525.63     4581.31     36.37 o
   2   4   1     1567.44     1581.15     15.26 o
   3   4   1       12.02       14.63      1.26 o
   4   4   1        2.89        0.00      1.58 o
   5   4   1       35.23       44.14      4.18 o
  -5   5   1       42.04       45.56      6.90 o
  -4   5   1      223.09      233.16      5.03 o
  -3   5   1       85.14       97.25      2.64 o
  -2   5   1      322.93      333.52      5.26 o
  -1   5   1     4179.45     4217.48     48.32 o
   0   5   1      159.95      169.65      2.51 o
   1   5   1     8397.45     8381.33     89.92 o
   2   5   1      139.41      137.66      2.98 o
   3   5   1        1.55        1.48      0.82 o
   4   5   1       26.31       18.63      2.77 o
   5   5   1        0.03        2.81      2.63 o
  -5   6   1      154.33      175.09     13.03 o
  -4   6   1        0.91        0.00      1.32 o
  -3   6   1      551.57      542.34      6.58 o
  -2   6   1      916.36      993.53      9.55 o
  -1   6   1      739.14      814.23     10.55 o
   0   6   1       36.47       36.72      1.26 o
   1   6   1      487.18      496.13      5.65 o
   2   6   1      646.66      637.31      7.33 o
   3   6   1      142.37      150.33      3.44 o
   4   6   1       12.10        8.07      1.77 o
   5   6   1       77.17       87.54      6.28 o
  -5   7   1        0.23        3.77      3.09 o
  -4   7   1        0.06        0.00      1.22 o
  -3   7   1      527.36      531.67      7.45 o
  -2   7   1        9.30       10.75      1.13 o
  -1   7   1       93.23       99.81      2.63 o
   0   7   1      694.42      734.68      7.54 o
   1   7   1      690.10      656.43      7.10 o
   2   7   1      399.99      431.85      8.73 o
   3   7   1      756.18      718.23      9.10 o
   4   7   1       33.19       36.51      3.47 o
   5   7   1        0.75        1.57      2.39 o
  -5   8   1       30.51       18.94      7.36 o
  -4   8   1      237.54      244.52      5.90 o
  -3   8   1       46.54       50.70      2.26 o
  -2   8   1       12.52        9.27      1.14 o
  -1   8   1     4369.69     4520.77     40.57 o
   0   8   1     2290.75     2309.00     19.82 o
   1   8   1      214.18      224.68      3.83 o
   2   8   1     5625.43     5417.29     36.69 o
   3   8   1       74.97       76.14      3.54 o
   4   8   1        0.36        2.80      1.68 o
   5   8   1       45.63       35.71      4.06 o
  -5   9   1       75.90       69.04      6.69 o
  -4   9   1      236.08      233.86      5.28 o
  -3   9   1       41.11       37.92      2.32 o
  -2   9   1      173.74      183.71      3.49 o
  -1   9   1      126.60      107.67      3.01 o
   0   9   1      121.49      120.05      3.20 o
   1   9   1     1618.64     1635.79     13.45 o
   2   9   1      981.13      999.91      9.09 o
   3   9   1        0.22        0.32      0.91 o
   4   9   1       18.64       21.83      2.56 o
   5   9   1        2.27        0.81      2.58 o
  -5  10   1        6.26       12.75      2.88 o
  -4  10   1      280.40      293.86      5.57 o
  -3  10   1      182.19      184.12      4.41 o
  -2  10   1      129.90      106.49      3.45 o
  -1  10   1      119.28      136.54      2.36 o
   0  10   1      527.18      516.43      5.66 o
   1  10   1      416.06      434.11      4.90 o
   2  10   1      307.71      305.33      5.05 o
   3  10   1        8.19        7.10      1.25 o
   4  10   1        8.05        8.97      1.99 o
   5  10   1        3.13        0.00      2.48 o
  -5  11   1        9.61        7.50      2.92 o
  -4  11   1      526.30      533.45      8.15 o
  -3  11   1       35.85       34.37      2.15 o
  -2  11   1       77.12       63.55      2.28 o
  -1  11   1      917.16      841.98      7.33 o
   0  11   1      866.16      822.92      7.22 o
   1  11   1      555.40      650.31      6.21 o
   2  11   1      484.98      474.43      6.20 o
   3  11   1      145.50      135.45      4.28 o
   4  11   1        6.53        6.52      1.99 o
   5  11   1       25.01       16.52      3.57 o
  -5  12   1       29.39       27.61      3.96 o
  -4  12   1       36.18       36.92      2.77 o
  -3  12   1       90.29      105.33      3.24 o
  -2  12   1      459.72      449.35      6.30 o
  -1  12   1      135.11      121.86      2.38 o
   0  12   1     1722.92     1710.26     12.83 o
   1  12   1     1122.75     1148.06      9.55 o
   2  12   1       51.86       44.49      2.39 o
   3  12   1      103.34       98.96      3.58 o
   4  12   1       57.56       60.92      3.86 o
   5  12   1        1.71        1.75      3.33 o
  -5  13   1       24.51       30.78      4.66 o
  -4  13   1        8.72        5.02      1.75 o
  -3  13   1       38.79       35.09      2.21 o
  -2  13   1        7.27        6.31      1.23 o
  -1  13   1      285.74      287.51      4.15 o
   0  13   1     1612.71     1639.57     12.62 o
   1  13   1      957.61      880.18      8.04 o
   2  13   1      274.84      254.06      4.38 o
   3  13   1      123.57      125.18      3.67 o
   4  13   1        0.16        0.00      1.76 o
   5  13   1        8.72       11.12      3.37 o
  -5  14   1       21.02       29.98      4.50 o
  -4  14   1       72.09       79.52      3.88 o
  -3  14   1      271.68      265.78      5.10 o
  -2  14   1      171.35      169.72      3.66 o
  -1  14   1       30.05       31.64      1.73 o
   0  14   1     1699.88     1731.82     13.40 o
   1  14   1       21.41       31.36      1.57 o
   2  14   1      113.14      116.48      3.35 o
   3  14   1        3.57        6.33      2.12 o
   4  14   1        2.55        0.00      1.97 o
   5  14   1        5.61        1.23      4.17 o
  -5  15   1        8.94        5.53      3.26 o
  -4  15   1        9.46        8.66      2.09 o
  -3  15   1      151.09      152.13      4.74 o
  -2  15   1      154.56      158.77      3.66 o
  -1  15   1      132.50      119.66      2.98 o
   0  15   1        7.29       13.26      1.26 o
   1  15   1        0.26        0.00      0.73 o
   2  15   1       13.04       13.00      1.53 o
   3  15   1       97.17      104.18      3.49 o
   4  15   1        3.71        2.75      1.86 o
   5  15   1        0.18        0.00     11.16 o
  -4  16   1       22.63       25.94      2.98 o
  -3  16   1      234.75      232.01      4.95 o
  -2  16   1      733.03      687.29      8.30 o
  -1  16   1       16.90       13.03      1.42 o
   0  16   1       46.77       55.96      2.11 o
   1  16   1       17.17       16.59      1.54 o
   2  16   1      134.23      119.68      4.40 o
   3  16   1       23.51       21.27      2.05 o
   4  16   1       42.25       47.09      3.43 o
  -4  17   1        0.70        1.68      1.81 o
  -3  17   1      112.49      126.81      4.15 o
  -2  17   1        0.09        0.13      1.02 o
  -1  17   1      395.81      386.59      5.80 o
   0  17   1      285.98      259.54      4.25 o
   1  17   1      311.27      292.75      5.25 o
   2  17   1       12.60       11.75      1.66 o
   3  17   1      236.65      236.62      5.17 o
   4  17   1       36.06       41.94      3.84 o
  -4  18   1        1.09        1.68      1.91 o
  -3  18   1       29.30       24.44      2.27 o
  -2  18   1        1.41        3.83      1.39 o
  -1  18   1      383.02      376.23      5.85 o
   0  18   1       87.01       87.60      2.76 o
   1  18   1       89.53      102.31      3.37 o
   2  18   1        7.06        7.59      1.49 o
   3  18   1      256.87      261.26      5.56 o
   4  18   1       12.26       10.52      2.68 o
  -4  19   1       45.93       43.87      3.44 o
  -3  19   1        0.05        1.26      1.48 o
  -2  19   1       55.97       49.38      2.67 o
  -1  19   1       14.39       15.76      1.70 o
   0  19   1      134.89      135.27      4.49 o
   1  19   1      156.06      161.33      3.91 o
   2  19   1       46.34       46.49      2.60 o
   3  19   1        2.69        2.15      1.51 o
   4  19   1       58.99       59.26      5.12 o
  -4  20   1        4.86        7.12      2.77 o
  -3  20   1        0.86        0.23      1.49 o
  -2  20   1      213.77      205.17      4.78 o
  -1  20   1       14.97       26.71      2.06 o
   0  20   1       62.94       65.95      3.12 o
   1  20   1        3.03        3.11      1.25 o
   2  20   1        5.35        6.76      1.55 o
   3  20   1       14.35       19.05      2.30 o
   4  20   1       34.41       34.71      4.07 o
  -3  21   1       81.12       84.29      4.53 o
  -2  21   1        0.00        1.16      1.37 o
  -1  21   1      518.70      494.31      7.39 o
   0  21   1       44.93       49.63      2.80 o
   1  21   1        2.91        0.92      1.19 o
   2  21   1       43.07       36.96      2.95 o
   3  21   1       34.65       40.41      2.88 o
  -3  22   1        0.16        2.28      1.68 o
  -2  22   1      249.53      246.73      6.10 o
  -1  22   1       43.74       43.37      2.66 o
   0  22   1      273.68      267.50      5.74 o
   1  22   1       51.93       47.58      2.92 o
   2  22   1       78.07       74.81      4.08 o
   3  22   1       50.79       49.02      3.20 o
  -3  23   1       23.80       21.92      2.60 o
  -2  23   1       44.90       52.09      3.09 o
  -1  23   1       52.83       58.97      3.28 o
   0  23   1      232.25      264.52      5.89 o
   1  23   1        1.58        1.30      1.42 o
   2  23   1       77.51       81.10      4.37 o
   3  23   1       45.13       42.08      3.33 o
  -3  24   1       19.82       21.91      3.14 o
  -2  24   1        9.25        5.10      1.82 o
  -1  24   1       47.73       55.99      3.24 o
   0  24   1        0.11        5.78      1.60 o
   1  24   1        1.60        4.17      1.62 o
   2  24   1        0.31        2.98      1.57 o
   3  24   1       21.54       22.72      4.71 o
  -2  25   1       22.77       27.86      2.69 o
  -1  25   1       44.90       44.72      3.10 o
   0  25   1        1.43        1.28      1.52 o
   1  25   1        0.40        0.96      1.46 o
   2  25   1       67.35       67.23      4.16 o
  -2  26   1      194.67      214.76      7.75 o
  -1  26   1       12.20       12.70      2.19 o
   0  26   1        3.80        4.51      1.74 o
   1  26   1        0.44        1.99      1.66 o
   2  26   1       30.83       30.53      4.37 o
  -1  27   1      102.94      112.76      6.07 o
   0  27   1        4.79        2.27      2.38 o
   1  27   1       12.67       11.45      7.08 o
  -4   0   2      901.42      910.46     20.92 o
  -2   0   2       93.17       75.51      3.07 o
   0   0   2     3319.82     3302.38     36.89 o
   2   0   2     1877.21     1764.32     22.62 o
   4   0   2      373.94      347.34     10.34 o
  -5   1   2       17.45       11.71      3.02 o
  -4   1   2       80.84       68.72      6.29 o
  -3   1   2     2083.82     2146.11     17.76 o
  -2   1   2      231.38      211.20      3.70 o
  -1   1   2     2860.13     2778.85     24.79 o
   0   1   2       26.61       34.22      0.89 o
   1   1   2     1605.37     1678.09     17.27 o
   2   1   2       50.03       51.46      1.77 o
   3   1   2      745.63      735.44      8.38 o
   4   1   2       15.90       16.91      2.30 o
   5   1   2        8.24        1.33      3.20 o
  -5   2   2        6.14        2.88      2.54 o
  -4   2   2       15.67       15.63      1.87 o
  -3   2   2      258.22      249.41      4.66 o
  -2   2   2      223.78      225.80      5.73 o
  -1   2   2      416.86      428.90      4.68 o
   0   2   2     5422.86     5219.93     40.51 o
   1   2   2     7184.02     7106.38     70.59 o
   2   2   2      557.11      579.16      6.25 o
   3   2   2      272.72      282.74      5.16 o
   4   2   2       25.43       28.00      3.19 o
   5   2   2        0.01        0.49      2.91 o
  -5   3   2      168.33      177.75      6.30 o
  -4   3   2       45.79       44.46      2.56 o
  -3   3   2       76.44       83.48      2.70 o
  -2   3   2      984.49      987.02     11.45 o
  -1   3   2     2633.04     2752.31     22.55 o
   0   3   2    15730.42    14198.36    317.26 o
   1   3   2     8115.03     7870.49    116.47 o
   2   3   2      827.58      846.29      8.22 o
   3   3   2       90.40       89.95      3.16 o
   4   3   2       11.60       13.82      2.14 o
   5   3   2        7.25        6.17      2.76 o
  -5   4   2      138.06      152.96      5.98 o
  -4   4   2      513.36      492.30      7.85 o
  -3   4   2        5.16        3.84      1.11 o
  -2   4   2      341.10      344.06      4.99 o
  -1   4   2      991.94     1055.56     10.22 o
   0   4   2     3755.86     3703.05     41.68 o
   1   4   2     4578.06     4555.53     36.34 o
   2   4   2      505.09      507.20      5.81 o
   3   4   2      113.31      105.96      3.55 o
   4   4   2       15.59       14.83      2.71 o
   5   4   2       14.34       15.54      3.37 o
  -5   5   2      189.12      184.89      6.50 o
  -4   5   2       31.31       26.81      2.53 o
  -3   5   2     1475.80     1482.51     12.89 o
  -2   5   2      767.77      784.99      7.61 o
  -1   5   2     4247.80     4342.93     34.83 o
   0   5   2      821.32      810.74     12.68 o
   1   5   2     3750.99     3778.24     36.64 o
   2   5   2     1515.68     1589.38     13.51 o
   3   5   2      690.53      663.50      8.65 o
   4   5   2       86.15       83.99      4.77 o
   5   5   2        7.14        6.43      2.83 o
  -5   6   2       37.32       40.93      3.39 o
  -4   6   2      378.33      388.13      7.79 o
  -3   6   2       46.09       40.99      2.05 o
  -2   6   2     1217.47     1218.07     10.61 o
  -1   6   2      875.18      870.56      9.38 o
   0   6   2     2422.82     2493.53     20.78 o
   1   6   2       70.52       68.64      1.86 o
   2   6   2     3195.40     3406.05     25.78 o
   3   6   2      117.92      124.92      3.19 o
   4   6   2       21.59       15.83      2.88 o
   5   6   2       18.77       14.81      3.34 o
  -5   7   2        5.72        5.23      2.24 o
  -4   7   2       24.26       27.97      2.43 o
  -3   7   2      198.38      189.25      4.01 o
  -2   7   2      866.38      895.38      8.44 o
  -1   7   2        0.19        2.78      0.74 o
   0   7   2       46.56       52.20      1.61 o
   1   7   2      218.38      193.91      4.13 o
   2   7   2      685.47      689.13      7.91 o
   3   7   2      163.62      156.68      3.59 o
   4   7   2       37.18       33.17      3.44 o
   5   7   2        2.92        0.00      2.36 o
  -5   8   2       18.72       19.16      2.78 o
  -4   8   2       28.94       26.87      2.47 o
  -3   8   2      312.52      287.68      6.37 o
  -2   8   2      140.37      128.45      3.00 o
  -1   8   2     1215.94     1210.83     12.77 o
   0   8   2     1938.47     1975.85     17.42 o
   1   8   2     1150.64     1135.59     13.30 o
   2   8   2      211.45      225.75      3.79 o
   3   8   2        0.27        0.15      1.01 o
   4   8   2        3.02        1.21      2.00 o
   5   8   2        0.01        0.00      2.81 o
  -5   9   2       23.78       27.92      3.29 o
  -4   9   2       56.96       57.73      3.21 o
  -3   9   2       68.97       63.83      3.02 o
  -2   9   2        6.17        1.20      0.83 o
  -1   9   2     2768.93     2781.69     20.59 o
   0   9   2       62.73       76.46      2.35 o
   1   9   2     1832.67     1861.66     16.02 o
   2   9   2      233.36      278.91      4.03 o
   3   9   2      156.06      148.96      4.07 o
   4   9   2        3.46        4.30      2.24 o
   5   9   2       17.14       18.50      4.46 o
  -5  10   2       58.08       56.53      4.71 o
  -4  10   2       62.24       71.31      3.89 o
  -3  10   2      154.29      150.92      4.71 o
  -2  10   2        2.48        1.51      0.83 o
  -1  10   2        4.10        7.20      0.79 o
   0  10   2       11.79       11.85      1.01 o
   1  10   2      105.62       90.87      2.16 o
   2  10   2      173.86      177.99      3.43 o
   3  10   2       29.43       30.68      2.34 o
   4  10   2      126.54      131.16      5.95 o
   5  10   2        7.23        7.93      3.14 o
  -5  11   2        3.71        7.28      2.43 o
  -4  11   2        0.15        2.16      1.66 o
  -3  11   2      358.80      333.85      8.97 o
  -2  11   2       92.61       96.45      2.61 o
  -1  11   2      261.20      242.95      3.30 o
   0  11   2      316.36      336.89      4.05 o
   1  11   2      180.90      181.70      2.95 o
   2  11   2       99.26      108.94      3.21 o
   3  11   2      635.47      614.43      8.17 o
   4  11   2        3.59        0.85      2.16 o
   5  11   2        0.64        0.00      2.47 o
  -5  12   2       41.95       42.49      4.69 o
  -4  12   2       60.39       65.57      3.48 o
  -3  12   2       61.31       64.39      2.74 o
  -2  12   2       12.43       17.71      1.49 o
  -1  12   2      435.70      456.79      5.00 o
   0  12   2       29.99       28.50      1.38 o
   1  12   2       71.41       72.74      2.38 o
   2  12   2       76.59       79.44      2.65 o
   3  12   2      117.25      108.45      3.53 o
   4  12   2        5.43        7.89      2.84 o
   5  12   2        0.07        0.00      2.76 o
  -5  13   2        3.07        7.77      2.55 o
  -4  13   2       28.93       24.75      2.52 o
  -3  13   2      136.78      144.51      3.81 o
  -2  13   2     1028.02     1024.85     11.49 o
  -1  13   2      793.59      780.35      8.01 o
   0  13   2       67.49       66.42      2.01 o
   1  13   2        8.46       10.78      1.10 o
   2  13   2       15.94       16.35      1.46 o
   3  13   2      153.39      147.83      6.25 o
   4  13   2       33.93       28.74      3.91 o
   5  13   2       10.80       17.20      4.41 o
  -5  14   2       13.19       17.85      3.00 o
  -4  14   2       71.90       65.10      3.61 o
  -3  14   2      541.89      543.99      7.57 o
  -2  14   2      196.21      191.56      4.19 o
  -1  14   2      155.04      147.33      3.34 o
   0  14   2      872.36      852.86      8.03 o
   1  14   2        3.95        5.05      1.51 o
   2  14   2      235.67      223.86      4.59 o
   3  14   2      101.32       99.29      4.02 o
   4  14   2       98.09       96.37      5.82 o
   5  14   2        0.52        4.52      4.78 o
  -5  15   2       32.01       30.08      3.96 o
  -4  15   2       10.96       14.49      2.31 o
  -3  15   2       16.64       15.64      1.93 o
  -2  15   2      355.72      344.05      5.45 o
  -1  15   2      115.50      103.51      2.82 o
   0  15   2      306.82      296.30      4.31 o
   1  15   2      932.51      919.48      9.36 o
   2  15   2       40.22       40.06      2.20 o
   3  15   2        5.15        6.23      1.81 o
   4  15   2       21.87       29.20      4.32 o
  -4  16   2       58.16       62.49      3.75 o
  -3  16   2       18.84       19.57      2.16 o
  -2  16   2       13.38       11.40      1.58 o
  -1  16   2        8.10        6.26      1.20 o
   0  16   2       87.72       92.68      2.56 o
   1  16   2      560.43      543.44      6.87 o
   2  16   2      244.95      239.59      4.63 o
   3  16   2       40.37       44.72      3.02 o
   4  16   2       46.13       38.53      6.06 o
  -4  17   2       50.63       60.81      4.15 o
  -3  17   2        0.38        0.95      1.25 o
  -2  17   2      131.03      136.39      3.71 o
  -1  17   2       57.98       51.56      2.38 o
   0  17   2      254.14      245.81      4.16 o
   1  17   2        0.44        2.87      1.12 o
   2  17   2        0.17        0.00      1.08 o
   3  17   2        2.02        1.69      1.58 o
   4  17   2        0.20        4.89      2.69 o
  -4  18   2        4.00        3.34      2.97 o
  -3  18   2        0.23        0.00      1.38 o
  -2  18   2        0.40        0.00      1.07 o
  -1  18   2        3.74        4.32      1.22 o
   0  18   2      672.68      662.09      7.50 o
   1  18   2      100.39       91.03      3.11 o
   2  18   2       72.31       72.44      3.59 o
   3  18   2       20.00       19.24      2.46 o
   4  18   2        0.32        1.50      3.27 o
  -4  19   2       21.83       22.93      2.93 o
  -3  19   2        6.69        4.08      1.66 o
  -2  19   2      146.02      148.80      4.07 o
  -1  19   2      465.61      452.21      6.71 o
   0  19   2      115.17      134.80      3.82 o
   1  19   2       23.53       23.31      1.88 o
   2  19   2        9.59       10.38      1.64 o
   3  19   2        5.86        9.48      2.13 o
   4  19   2       10.66       11.95      5.18 o
  -4  20   2       15.37        3.50      2.38 o
  -3  20   2       12.37       10.67      2.19 o
  -2  20   2       33.27       39.83      2.61 o
  -1  20   2       82.84       91.55      3.34 o
   0  20   2      547.97      546.35      8.01 o
   1  20   2       14.58       18.45      2.30 o
   2  20   2       54.68       51.52      3.26 o
   3  20   2       15.43       10.07      2.38 o
   4  20   2       38.07       47.17      9.38 o
  -3  21   2       35.72       36.04      3.10 o
  -2  21   2      227.22      207.50      4.93 o
  -1  21   2        1.13        3.92      1.47 o
   0  21   2       88.58       99.43      6.00 o
   1  21   2       18.25       18.87      1.98 o
   2  21   2       18.45       17.19      2.06 o
   3  21   2       30.35       37.91      3.29 o
  -3  22   2       61.99       65.68      4.49 o
  -2  22   2        5.92        5.17      1.59 o
  -1  22   2       35.20       43.35      3.00 o
   0  22   2      125.83      124.95      4.25 o
   1  22   2       25.74       26.71      2.46 o
   2  22   2      145.93      138.46      6.50 o
   3  22   2        5.99        7.24      2.35 o
  -3  23   2        2.45        2.55      1.99 o
  -2  23   2        3.95        5.34      1.71 o
  -1  23   2      387.74      379.42      7.15 o
   0  23   2        3.25        7.13      1.66 o
   1  23   2       19.64       24.24      2.39 o
   2  23   2        0.57        1.82      1.56 o
   3  23   2        0.06        1.26      2.13 o
  -3  24   2        1.41        5.02      4.83 o
  -2  24   2      158.04      158.30      4.83 o
  -1  24   2        5.60       10.14      1.93 o
   0  24   2      130.37      125.47      4.91 o
   1  24   2        6.83        6.80      1.72 o
   2  24   2        0.76        0.00      1.47 o
  -2  25   2       15.03       18.49      2.37 o
  -1  25   2      155.28      160.11      5.99 o
   0  25   2        0.01        1.29      1.46 o
   1  25   2       72.34       69.17      3.65 o
   2  25   2        0.04        2.37      2.00 o
  -2  26   2       67.42       65.35      7.31 o
  -1  26   2        8.42        9.90      2.70 o
   0  26   2        7.15        8.34      2.39 o
   1  26   2        1.42        1.52      1.80 o
  -1  27   2        0.95        2.44      3.45 o
   0  27   2        3.85        7.31      4.22 o
   1  27   2        1.73        2.04      3.02 o
  -5   0   3       13.33       13.37      8.21 o
  -3   0   3     1107.92     1115.64     15.39 o
  -1   0   3     5536.83     5495.69     83.73 o
   1   0   3      743.01      726.42     13.70 o
   3   0   3       28.88       31.15     12.78 o
   5   0   3        2.05        6.54      4.29 o
  -5   1   3        0.00        0.00      2.33 o
  -4   1   3        0.97        0.00      1.64 o
  -3   1   3        3.17        7.04      1.20 o
  -2   1   3      159.14      142.83      3.50 o
  -1   1   3      130.15      150.36      3.14 o
   0   1   3        0.82        4.01      0.56 o
   1   1   3      252.93      269.24      3.88 o
   2   1   3      132.28      141.64      2.78 o
   3   1   3      456.85      457.08      7.78 o
   4   1   3       53.87       46.54      4.51 o
   5   1   3        1.16        0.00      2.09 o
  -5   2   3        0.30        0.00      2.33 o
  -4   2   3       68.09       62.84      3.78 o
  -3   2   3       14.04       14.70      1.45 o
  -2   2   3     5702.37     5673.73     39.52 o
  -1   2   3      111.37      107.76      2.61 o
   0   2   3       96.82       89.26      1.78 o
   1   2   3     3293.96     3352.93     30.05 o
   2   2   3      128.32      113.54      2.40 o
   3   2   3       37.29       47.81      2.90 o
   4   2   3      601.07      592.54     10.05 o
   5   2   3        0.72        8.71      3.11 o
  -5   3   3        0.06        0.00      1.99 o
  -4   3   3       95.06       94.45      4.45 o
  -3   3   3     1951.61     1919.83     18.89 o
  -2   3   3      288.87      297.67      4.02 o
  -1   3   3     6788.20     6437.49     60.10 o
   0   3   3     4910.58     4863.53     38.25 o
   1   3   3      118.20      127.14      2.23 o
   2   3   3       55.37       52.87      1.99 o
   3   3   3     1068.08     1063.17     13.22 o
   4   3   3       27.40       32.86      2.89 o
   5   3   3       57.51       57.00      4.59 o
  -5   4   3       26.39       26.38      4.48 o
  -4   4   3        8.42        6.83      1.76 o
  -3   4   3      115.05      106.72      2.92 o
  -2   4   3     2002.69     2146.17     16.77 o
  -1   4   3        8.94        5.29      0.66 o
   0   4   3      332.06      326.16      3.97 o
   1   4   3      305.07      325.32      4.21 o
   2   4   3        6.03        5.53      0.92 o
   3   4   3      198.94      197.00      5.90 o
   4   4   3       32.36       27.92      3.39 o
   5   4   3        1.05        0.99      2.88 o
  -5   5   3        4.93        4.79      2.39 o
  -4   5   3       57.03       55.46      5.23 o
  -3   5   3        0.02        0.25      1.00 o
  -2   5   3     3321.83     3461.10     25.44 o
  -1   5   3      488.01      479.05      5.54 o
   0   5   3     1262.68     1209.97     13.75 o
   1   5   3      213.18      227.56      3.51 o
   2   5   3     1115.87     1118.63     10.39 o
   3   5   3        0.10        0.00      1.06 o
   4   5   3       10.63        3.21      2.47 o
   5   5   3       16.02       16.23      3.15 o
  -5   6   3       14.62       13.45      2.97 o
  -4   6   3       83.05       86.57      3.91 o
  -3   6   3       11.83        8.76      1.78 o
  -2   6   3      111.54      139.09      2.76 o
  -1   6   3     2376.51     2369.74     20.36 o
   0   6   3     1110.01     1105.19     33.99 o
   1   6   3       58.21       49.52      2.83 o
   2   6   3     3123.57     3128.26     24.11 o
   3   6   3        8.26        8.16      1.46 o
   4   6   3       11.14        7.83      2.47 o
   5   6   3        5.37        3.00      2.82 o
  -5   7   3        2.37        0.00      1.97 o
  -4   7   3      624.71      612.83      9.86 o
  -3   7   3     1019.49      997.58     11.20 o
  -2   7   3      112.17      115.18      2.51 o
  -1   7   3      125.86      127.43      2.81 o
   0   7   3     1065.75     1198.94     12.54 o
   1   7   3      515.65      522.73      5.99 o
   2   7   3     3845.15     3813.62     28.82 o
   3   7   3      403.83      394.65      6.43 o
   4   7   3       78.46       76.74      4.81 o
   5   7   3       25.84       28.77      5.36 o
  -5   8   3       23.01       19.76      3.26 o
  -4   8   3      169.86      173.92      5.22 o
  -3   8   3      367.41      365.87      6.12 o
  -2   8   3     5456.68     5244.16     35.39 o
  -1   8   3      100.68      112.24      2.25 o
   0   8   3        0.40        0.00      0.48 o
   1   8   3     1630.64     1605.50     14.16 o
   2   8   3     1465.37     1470.48     14.09 o
   3   8   3       17.50       18.46      2.14 o
   4   8   3      251.58      262.00      8.97 o
   5   8   3        0.07        0.00      2.77 o
  -5   9   3        0.40        0.00      2.25 o
  -4   9   3      748.90      764.43     11.46 o
  -3   9   3      181.15      175.29      4.32 o
  -2   9   3      397.33      382.68      5.70 o
  -1   9   3     1368.17     1345.57     11.32 o
   0   9   3      574.22      615.38      7.44 o
   1   9   3       35.76       39.29      1.65 o
   2   9   3      532.09      571.32      6.33 o
   3   9   3       28.32       41.45      3.16 o
   4   9   3        0.27        0.00      4.44 o
   5   9   3        0.32        0.00      3.55 o
  -5  10   3       40.81       49.85      4.35 o
  -4  10   3       55.29       55.33      3.75 o
  -3  10   3        0.61        1.13      1.17 o
  -2  10   3      270.81      262.11      4.38 o
  -1  10   3     1139.61     1123.40     10.14 o
   0  10   3      846.79      864.37      7.76 o
   1  10   3      327.13      337.26      4.93 o
   2  10   3      145.31      158.15      2.90 o
   3  10   3      330.10      323.91      6.85 o
   4  10   3        0.95        0.89      2.01 o
   5  10   3        1.22        1.37      3.03 o
  -5  11   3        8.66        3.15      2.67 o
  -4  11   3       15.98       12.74      3.03 o
  -3  11   3      351.45      334.92      5.71 o
  -2  11   3      185.76      193.91      3.65 o
  -1  11   3      889.43      872.32      9.15 o
   0  11   3       13.86        6.18      0.84 o
   1  11   3      241.48      216.69      3.27 o
   2  11   3        1.15        0.15      0.75 o
   3  11   3      597.19      562.55      9.49 o
   4  11   3        0.82        0.00      2.12 o
   5  11   3        1.64        3.98      3.35 o
  -5  12   3       17.68       16.80      2.93 o
  -4  12   3       57.62       59.82      3.40 o
  -3  12   3      286.20      286.00      6.38 o
  -2  12   3      736.82      726.14      8.64 o
  -1  12   3      496.76      475.84      5.51 o
   0  12   3      164.52      154.53      2.80 o
   1  12   3        7.65        6.35      0.93 o
   2  12   3      593.95      596.42      7.31 o
   3  12   3       84.61       85.58      3.53 o
   4  12   3       69.00       74.21      5.19 o
   5  12   3        4.72        1.43      5.75 o
  -5  13   3        3.22        1.21      2.19 o
  -4  13   3       88.81       94.13      4.18 o
  -3  13   3     1197.95     1176.86     13.66 o
  -2  13   3      207.59      213.03      4.66 o
  -1  13   3      527.53      503.73      6.09 o
   0  13   3       16.44       13.78      1.17 o
   1  13   3        1.19        0.10      0.74 o
   2  13   3      132.07      132.70      3.99 o
   3  13   3      413.90      426.66      7.89 o
   4  13   3       16.36       17.49      3.27 o
   5  13   3       33.02       37.69      6.86 o
  -5  14   3       63.49       69.24      4.76 o
  -4  14   3       19.99       18.72      2.43 o
  -3  14   3      899.62      897.51     11.58 o
  -2  14   3      397.10      368.47      6.94 o
  -1  14   3       43.44       48.41      2.22 o
   0  14   3       45.80       59.75      2.06 o
   1  14   3      464.25      464.90      5.59 o
   2  14   3        8.99       11.84      1.40 o
   3  14   3        7.17        7.18      1.72 o
   4  14   3       59.35       59.26      4.93 o
  -5  15   3       31.57       29.37      3.63 o
  -4  15   3      141.85      146.59      5.04 o
  -3  15   3       12.05       16.67      2.17 o
  -2  15   3      117.24      118.56      3.55 o
  -1  15   3       77.75       78.04      2.61 o
   0  15   3      137.21      145.94      3.12 o
   1  15   3     1266.68     1267.63     11.76 o
   2  15   3        4.42        0.52      1.06 o
   3  15   3        0.52        1.38      1.43 o
   4  15   3       17.92       21.56      5.75 o
  -4  16   3       47.43       52.10      4.43 o
  -3  16   3       99.59       96.50      4.00 o
  -2  16   3        2.00        0.88      1.12 o
  -1  16   3       59.87       62.55      2.51 o
   0  16   3     1335.56     1287.79     11.26 o
   1  16   3        3.33        2.89      1.09 o
   2  16   3      141.57      142.56      3.63 o
   3  16   3        0.69        0.60      1.41 o
   4  16   3       10.38        0.00      3.17 o
  -4  17   3       81.56       91.55      4.92 o
  -3  17   3       88.95       85.79      5.98 o
  -2  17   3        5.42        2.92      1.28 o
  -1  17   3       42.63       35.75      2.12 o
   0  17   3      324.61      324.50      4.90 o
   1  17   3      832.01      829.40      9.19 o
   2  17   3       58.18       65.78      2.81 o
   3  17   3       43.45       32.34      2.84 o
   4  17   3        6.21        3.65      3.48 o
  -4  18   3       36.45       42.71      3.72 o
  -3  18   3       60.23       49.37      4.07 o
  -2  18   3       69.13       63.67      3.71 o
  -1  18   3      547.07      554.60      7.41 o
   0  18   3      236.90      220.69      4.38 o
   1  18   3       16.13       16.74      1.71 o
   2  18   3       33.31       35.07      2.28 o
   3  18   3        0.05        2.72      1.67 o
   4  18   3       34.91       37.69      5.25 o
  -4  19   3       80.69       84.60      4.95 o
  -3  19   3       75.45       72.65      3.87 o
  -2  19   3       16.16       14.49      1.86 o
  -1  19   3       21.35       18.72      2.46 o
   0  19   3        5.47        8.22      1.51 o
   1  19   3        1.02        1.48      1.17 o
   2  19   3       42.93       47.18      2.63 o
   3  19   3      132.59      132.06      5.01 o
   4  19   3       37.18       39.66      8.60 o
  -4  20   3       21.42       24.23      4.50 o
  -3  20   3       24.29       22.70      2.56 o
  -2  20   3        0.90        1.07      1.39 o
  -1  20   3      273.11      271.04      5.31 o
   0  20   3      250.95      237.73      5.16 o
   1  20   3       25.85       27.00      2.13 o
   2  20   3       27.41       31.51      2.42 o
   3  20   3       12.42        9.16      2.76 o
  -3  21   3        7.00        3.56      1.96 o
  -2  21   3       14.28       13.40      2.55 o
  -1  21   3      422.25      410.39      6.76 o
   0  21   3       26.41       32.38      2.48 o
   1  21   3      179.42      180.48      4.61 o
   2  21   3       16.60       13.61      2.09 o
   3  21   3        1.82        3.72      2.01 o
  -3  22   3        6.08        4.56      1.97 o
  -2  22   3        2.41        0.00      1.42 o
  -1  22   3      309.54      306.94      5.98 o
   0  22   3      176.42      169.98      4.72 o
   1  22   3       10.76       12.67      1.87 o
   2  22   3       46.25       52.00      3.03 o
   3  22   3        8.17        2.71      2.35 o
  -3  23   3        8.59        3.69      2.47 o
  -2  23   3        1.43        3.16      1.66 o
  -1  23   3        7.93        9.62      2.01 o
   0  23   3       31.55       34.37      2.69 o
   1  23   3       54.02       53.91      3.16 o
   2  23   3        6.62       11.97      2.02 o
   3  23   3        2.11        0.91      2.59 o
  -3  24   3       23.26       19.21      4.45 o
  -2  24   3        1.67        0.09      1.85 o
  -1  24   3      246.43      240.49      5.88 o
   0  24   3       12.62        6.35      1.85 o
   1  24   3       10.36        7.26      1.84 o
   2  24   3        5.79        4.78      1.80 o
  -2  25   3       59.20       63.30      4.80 o
  -1  25   3        2.61        4.44      2.65 o
   0  25   3        5.59        5.87      1.80 o
   1  25   3      104.44      118.53      4.80 o
   2  25   3        3.35        2.95      2.61 o
  -2  26   3        6.49        8.89      3.99 o
  -1  26   3       13.41       13.18      3.53 o
   0  26   3      102.76      108.89      6.81 o
   1  26   3        1.72        2.88      1.94 o
  -1  27   3       13.00       17.32      4.78 o
   0  27   3        2.91        5.62      2.78 o
  -6   0   4        0.04        0.00      3.94 o
  -4   0   4       35.50       28.80      5.75 o
  -2   0   4       93.67       83.20      2.68 o
   0   0   4     3215.97     3324.34     38.19 o
   2   0   4      252.13      284.45      7.87 o
   4   0   4       24.21       29.72      4.04 o
  -6   1   4       26.38       27.87      4.17 o
  -5   1   4       15.86       11.48      3.04 o
  -4   1   4       65.90       67.04      4.27 o
  -3   1   4      196.02      218.42      5.60 o
  -2   1   4      170.99      204.72      3.55 o
  -1   1   4     2319.70     2499.27     23.33 o
   0   1   4     1740.90     1792.31     15.49 o
   1   1   4      587.90      648.61      9.40 o
   2   1   4      156.56      181.42      2.78 o
   3   1   4       54.44       55.01      4.26 o
   4   1   4        1.24        0.00      1.59 o
   5   1   4       28.51       23.33      3.55 o
  -5   2   4       83.84       89.73      5.69 o
  -4   2   4       27.28       29.69      3.56 o
  -3   2   4      313.84      353.66      5.72 o
  -2   2   4        0.71        9.52      1.24 o
  -1   2   4     1790.55     1891.87     18.34 o
   0   2   4       51.40       44.31      1.42 o
   1   2   4     1170.12     1189.03     12.53 o
   2   2   4      408.96      453.63      5.23 o
   3   2   4      203.32      205.46      5.20 o
   4   2   4       15.62       17.11      2.51 o
   5   2   4        2.29        2.32      2.40 o
  -5   3   4       60.22       59.61      4.86 o
  -4   3   4       35.55       41.85      7.20 o
  -3   3   4       83.89       93.47      3.04 o
  -2   3   4       18.37       25.98      1.29 o
  -1   3   4        4.21        3.31      1.03 o
   0   3   4     3502.12     3520.59     28.60 o
   1   3   4     1002.05     1056.39     10.12 o
   2   3   4      134.34      143.89      2.89 o
   3   3   4       12.20       13.08      2.31 o
   4   3   4        5.52        5.01      2.27 o
   5   3   4        9.30        5.35      3.92 o
  -5   4   4       31.52       36.70      3.81 o
  -4   4   4       29.90       27.51      3.02 o
  -3   4   4      566.17      565.91      7.61 o
  -2   4   4      702.45      691.67      7.06 o
  -1   4   4        5.11        6.65      0.97 o
   0   4   4     3433.92     3446.99     30.98 o
   1   4   4      184.62      183.76      3.01 o
   2   4   4        8.63        8.09      0.95 o
   3   4   4      309.54      328.00      6.73 o
   4   4   4      163.90      167.40     15.33 o
   5   4   4        0.26        0.00      2.29 o
  -5   5   4       15.34       14.78      3.10 o
  -4   5   4        0.16        0.00      1.66 o
  -3   5   4        0.06        0.00      1.06 o
  -2   5   4        6.13        5.38      0.85 o
  -1   5   4     3226.44     3152.77     26.33 o
   0   5   4     1780.22     1836.84     16.12 o
   1   5   4      707.96      718.82      7.36 o
   2   5   4       14.14       14.35      1.76 o
   3   5   4       76.91       71.35      3.48 o
   4   5   4        0.17        0.00      2.20 o
   5   5   4       94.01       96.98      7.34 o
  -5   6   4       28.49       35.10      3.78 o
  -4   6   4      275.17      285.66      6.52 o
  -3   6   4      346.46      355.40      6.49 o
  -2   6   4      200.12      187.61      3.25 o
  -1   6   4       72.99       66.79      2.15 o
   0   6   4     1171.64     1128.48     26.66 o
   1   6   4        0.46        0.45      0.58 o
   2   6   4       44.94       52.90      2.82 o
   3   6   4       38.39       44.39      2.91 o
   4   6   4       11.90       16.43      2.93 o
   5   6   4        0.10        0.77      2.86 o
  -5   7   4       19.32       12.81      3.05 o
  -4   7   4        0.09        0.29      1.63 o
  -3   7   4       14.93       19.11      2.86 o
  -2   7   4      350.20      337.92      4.63 o
  -1   7   4       10.15        6.28      0.82 o
   0   7   4     3069.19     3153.25     32.72 o
   1   7   4       48.23       47.81      1.67 o
   2   7   4        4.09        6.07      1.04 o
   3   7   4        4.59        3.48      1.52 o
   4   7   4       11.11        4.95      2.45 o
   5   7   4        0.71        0.00      2.36 o
  -5   8   4      113.61      117.84      8.08 o
  -4   8   4      123.52      120.14      4.92 o
  -3   8   4        4.01        5.11      1.35 o
  -2   8   4      150.39      155.03      2.89 o
  -1   8   4     8292.96     8313.57     56.46 o
   0   8   4      422.35      487.14      6.84 o
   1   8   4      308.45      303.88      4.53 o
   2   8   4      148.73      147.49      3.40 o
   3   8   4       20.89       21.47      3.00 o
   4   8   4        8.09        2.71      2.11 o
   5   8   4        4.50        0.00      2.48 o
  -5   9   4       18.02       17.48      3.13 o
  -4   9   4        7.10        8.49      1.99 o
  -3   9   4      333.71      312.96      6.27 o
  -2   9   4      684.08      674.86      7.65 o
  -1   9   4      464.59      464.77      5.15 o
   0   9   4      581.87      546.45      6.44 o
   1   9   4      111.81      107.38      2.78 o
   2   9   4       70.90       76.98      2.27 o
   3   9   4      574.55      518.39     11.89 o
   4   9   4        0.94        0.00      2.94 o
   5   9   4       22.20       15.95      4.96 o
  -5  10   4        6.47        5.32      2.48 o
  -4  10   4        0.01        0.53      1.63 o
  -3  10   4      282.06      278.56      5.62 o
  -2  10   4     1982.32     1909.64     17.52 o
  -1  10   4       29.37       36.11      1.52 o
   0  10   4      637.03      577.88      6.35 o
   1  10   4      144.89      146.37      2.87 o
   2  10   4       54.29       57.71      2.10 o
   3  10   4      372.24      379.59     11.28 o
   4  10   4      117.68      126.78      6.24 o
   5  10   4        6.35        4.34      3.46 o
  -5  11   4       30.53       31.86      3.77 o
  -4  11   4       35.89       46.39      3.12 o
  -3  11   4       11.21        9.26      1.96 o
  -2  11   4      609.75      598.14      8.08 o
  -1  11   4     2085.51     2041.71     18.58 o
   0  11   4       52.54       48.72      2.67 o
   1  11   4        2.13        2.92      0.78 o
   2  11   4       18.05       17.31      1.46 o
   3  11   4      263.17      263.48      7.49 o
   4  11   4       38.57       38.56      4.15 o
   5  11   4       30.89       26.11      9.59 o
  -5  12   4       86.74       97.13      6.35 o
  -4  12   4       30.76       37.83      3.26 o
  -3  12   4      162.41      160.86      4.49 o
  -2  12   4       16.08       18.57      1.66 o
  -1  12   4      262.99      238.55      4.96 o
   0  12   4      514.45      529.36      5.68 o
   1  12   4      316.88      292.53      4.70 o
   2  12   4      201.47      206.18      4.23 o
   3  12   4       20.55       18.40      3.45 o
   4  12   4        0.86        0.00      2.12 o
  -5  13   4       47.19       54.68      4.72 o
  -4  13   4      147.82      154.39      5.04 o
  -3  13   4       34.05       30.08      2.51 o
  -2  13   4      457.51      448.33      6.48 o
  -1  13   4        4.68        3.29      1.09 o
   0  13   4      913.48      914.90      8.36 o
   1  13   4     1294.41     1228.46     10.52 o
   2  13   4      191.22      196.65      4.65 o
   3  13   4       18.46       23.45      3.84 o
   4  13   4       14.12       12.86      3.04 o
  -5  14   4       54.20       58.60      5.10 o
  -4  14   4       53.28       59.75      3.62 o
  -3  14   4       93.47       97.43      3.98 o
  -2  14   4      110.58      106.89      3.36 o
  -1  14   4       35.15       33.72      1.86 o
   0  14   4       91.60       98.52      2.55 o
   1  14   4      820.97      781.03      7.85 o
   2  14   4      499.51      491.06      8.19 o
   3  14   4        0.48        0.00      1.83 o
   4  14   4      129.25      130.86     10.10 o
  -5  15   4       26.59       28.94      4.90 o
  -4  15   4        1.99        1.90      1.78 o
  -3  15   4        6.88        6.64      1.80 o
  -2  15   4     1045.36      990.70     11.91 o
  -1  15   4      507.04      480.69      6.30 o
   0  15   4        2.39        0.55      0.82 o
   1  15   4      590.28      569.91      6.58 o
   2  15   4        0.00        0.00      1.06 o
   3  15   4        0.19        0.00      1.85 o
   4  15   4       81.18       78.96      5.80 o
  -4  16   4        0.27        2.04      1.77 o
  -3  16   4      371.75      368.21      7.26 o
  -2  16   4      853.94      829.36     11.85 o
  -1  16   4       14.39       13.99      1.74 o
   0  16   4      162.49      161.07      3.36 o
   1  16   4        4.97        4.94      1.28 o
   2  16   4        5.42        2.65      1.38 o
   3  16   4      116.00      118.75      6.83 o
   4  16   4      169.60      148.28      8.23 o
  -4  17   4       28.76       31.73      3.76 o
  -3  17   4        1.95        0.90      1.63 o
  -2  17   4      484.37      471.77      7.92 o
  -1  17   4      597.35      589.01      7.52 o
   0  17   4      123.44      124.02      3.31 o
   1  17   4        4.45        3.75      1.23 o
   2  17   4        9.01        8.98      1.85 o
   3  17   4        1.30        2.96      2.21 o
   4  17   4        0.97        0.00      9.35 o
  -4  18   4       75.86       90.47      6.95 o
  -3  18   4       32.25       37.15      3.31 o
  -2  18   4      569.29      566.27      8.98 o
  -1  18   4       43.08       45.82      2.82 o
   0  18   4      421.29      396.11      6.05 o
   1  18   4       55.82       58.35      2.66 o
   2  18   4      147.56      134.82      4.52 o
   3  18   4        5.86        8.90      2.78 o
   4  18   4        0.11        0.00      6.45 o
  -4  19   4        0.03        2.17      2.03 o
  -3  19   4       42.89       41.20      3.15 o
  -2  19   4      185.10      170.59      5.72 o
  -1  19   4       23.26       22.99      2.01 o
   0  19   4      295.15      290.47      6.06 o
   1  19   4      323.86      305.67      5.46 o
   2  19   4       22.81       18.36      2.73 o
   3  19   4       85.26       93.94      6.75 o
  -4  20   4       37.68       43.33      5.26 o
  -3  20   4      118.44      128.32      5.77 o
  -2  20   4       47.26       40.23      3.00 o
  -1  20   4       94.96      100.55      3.54 o
   0  20   4      111.23      109.42      3.78 o
   1  20   4       26.24       25.99      2.55 o
   2  20   4      119.43      128.01      5.94 o
   3  20   4        0.75        0.00      2.34 o
  -3  21   4       23.44       26.90      2.90 o
  -2  21   4       76.00       83.74      4.57 o
  -1  21   4       94.66      109.64      3.84 o
   0  21   4       41.10       47.02      2.86 o
   1  21   4       12.25       10.18      1.63 o
   2  21   4       29.33       26.50      2.78 o
   3  21   4        1.48        0.00      4.12 o
  -3  22   4       67.94       79.63      4.33 o
  -2  22   4       31.29       31.78      2.87 o
  -1  22   4       60.41       58.45      3.45 o
   0  22   4       26.18       30.59      2.56 o
   1  22   4        0.11        0.00      1.45 o
   2  22   4        0.02        2.09      1.76 o
   3  22   4       18.96       14.39      6.08 o
  -3  23   4        3.05        1.25      2.52 o
  -2  23   4        4.08        1.71      1.90 o
  -1  23   4       81.34       84.97      3.81 o
   0  23   4       10.19       10.24      1.93 o
   1  23   4       33.73       37.90      2.83 o
   2  23   4       18.95       12.06      2.38 o
  -2  24   4        0.36        2.70      1.95 o
  -1  24   4        0.65        1.05      1.63 o
   0  24   4       16.90       18.86      2.25 o
   1  24   4        0.18        0.51      1.55 o
   2  24   4       86.96      109.21      7.37 o
  -2  25   4       14.67       13.68      3.26 o
  -1  25   4        7.25        5.60      1.82 o
   0  25   4        9.09       13.99      2.26 o
   1  25   4       79.45       88.78      4.83 o
  -1  26   4        7.23        9.13      2.92 o
   0  26   4        3.92        3.19      1.86 o
   1  26   4       19.38       24.01      3.62 o
  -5   0   5      405.08      412.68     15.62 o
  -3   0   5       97.06       77.54      4.75 o
  -1   0   5       37.70       34.43      2.99 o
   1   0   5     4600.02     4636.86    116.36 o
   3   0   5        0.04        0.36      2.36 o
   5   0   5        0.10        0.00      4.05 o
  -5   1   5        0.46        1.27      2.56 o
  -4   1   5      857.81      839.27     13.51 o
  -3   1   5        0.01        0.00      1.10 o
  -2   1   5      903.59     1000.56     10.12 o
  -1   1   5      571.99      583.23      7.41 o
   0   1   5       11.60       11.27      0.98 o
   1   1   5        5.93       12.81      1.69 o
   2   1   5     1023.35     1006.64     12.27 o
   3   1   5       37.92       36.80      2.72 o
   4   1   5      130.25      137.05      5.20 o
   5   1   5        1.40        3.30      3.14 o
  -5   2   5       91.98       88.49      5.82 o
  -4   2   5        6.79        3.25      2.08 o
  -3   2   5        9.10        9.83      1.43 o
  -2   2   5      160.84      191.77      3.81 o
  -1   2   5      202.48      220.56      4.74 o
   0   2   5     1685.46     1629.72     14.73 o
   1   2   5     2389.31     2431.87     21.74 o
   2   2   5      111.27      105.72      4.15 o
   3   2   5        1.49        0.00      1.19 o
   4   2   5       13.01       18.62      2.60 o
   5   2   5        0.14        3.54      2.49 o
  -5   3   5        8.44        7.68      3.29 o
  -4   3   5       13.81       13.37      2.54 o
  -3   3   5      168.26      162.66      4.54 o
  -2   3   5     1136.81     1220.57     11.89 o
  -1   3   5      576.53      547.18      7.28 o
   0   3   5      765.61      818.45      8.54 o
   1   3   5     1192.46     1220.06     11.03 o
   2   3   5       47.82       58.36      2.85 o
   3   3   5       24.06       21.26      2.32 o
   4   3   5       14.63       17.30      2.59 o
   5   3   5        7.78       12.55      3.96 o
  -5   4   5       38.86       36.79      3.88 o
  -4   4   5        1.69        2.70      2.25 o
  -3   4   5      940.44      916.38     11.05 o
  -2   4   5      136.22      160.85      3.36 o
  -1   4   5     1407.68     1559.24     14.34 o
   0   4   5      166.09      147.73      2.88 o
   1   4   5     1121.48     1125.03      9.92 o
   2   4   5        2.23        4.65      1.04 o
   3   4   5       12.62       10.80      1.98 o
   4   4   5        3.59        0.59      2.01 o
   5   4   5       17.14       13.87      3.26 o
  -5   5   5       66.43       61.17      4.57 o
  -4   5   5      201.19      198.83      6.82 o
  -3   5   5       69.92       65.95      3.01 o
  -2   5   5       18.71       17.04      1.60 o
  -1   5   5       86.61      103.94      2.42 o
   0   5   5      794.93      858.56      8.98 o
   1   5   5      332.35      340.83      4.38 o
   2   5   5      150.66      160.34      3.56 o
   3   5   5       51.15       53.53      3.18 o
   4   5   5       18.35       12.30      2.83 o
   5   5   5       13.33       10.74      3.14 o
  -5   6   5      141.14      148.54      6.62 o
  -4   6   5       18.65       17.22      2.70 o
  -3   6   5      283.27      269.56      7.72 o
  -2   6   5      510.94      491.35      6.53 o
  -1   6   5     1173.24     1303.78     11.04 o
   0   6   5     1697.73     1850.73     16.78 o
   1   6   5      191.84      180.23      3.11 o
   2   6   5      149.60      157.95      3.62 o
   3   6   5       93.37       90.09      4.71 o
   4   6   5      113.88      106.74      5.62 o
   5   6   5       10.43        7.36      2.96 o
  -5   7   5       21.40       21.47      3.43 o
  -4   7   5        0.20        0.00      1.85 o
  -3   7   5        2.19        0.00      1.28 o
  -2   7   5       45.20       47.65      2.10 o
  -1   7   5     2566.53     2690.83     20.30 o
   0   7   5       61.75       68.87      2.22 o
   1   7   5      902.30      860.03      9.07 o
   2   7   5       16.83       12.90      1.50 o
   3   7   5        7.84        3.86      1.90 o
   4   7   5        3.22        0.00      1.85 o
   5   7   5        4.52        1.51      4.32 o
  -5   8   5        4.05        4.39      2.41 o
  -4   8   5       91.83       97.80      5.02 o
  -3   8   5       51.51       52.67      3.81 o
  -2   8   5       55.41       68.30      2.32 o
  -1   8   5      894.79      923.66      9.30 o
   0   8   5      366.09      312.02      6.94 o
   1   8   5       96.41       96.28      2.43 o
   2   8   5       33.32       33.28      2.64 o
   3   8   5      135.91      129.58      9.60 o
   4   8   5        1.32        5.92      4.17 o
   5   8   5        6.22        4.08      4.00 o
  -5   9   5       53.44       61.79      5.21 o
  -4   9   5      203.16      197.57      6.58 o
  -3   9   5      194.53      191.57      4.64 o
  -2   9   5      280.53      261.01      4.89 o
  -1   9   5      417.73      399.63      4.81 o
   0   9   5        8.21        9.45      1.65 o
   1   9   5      514.59      495.94      6.11 o
   2   9   5      319.01      312.69      6.55 o
   3   9   5       25.69       28.28      3.21 o
   4   9   5        0.63        0.04      3.29 o
   5   9   5        1.58        0.00      6.66 o
  -5  10   5       94.17      111.51      5.90 o
  -4  10   5       70.05       74.75      5.96 o
  -3  10   5      113.73      109.06      4.44 o
  -2  10   5        1.10        1.48      1.02 o
  -1  10   5       39.17       39.54      1.64 o
   0  10   5      509.08      497.80      5.91 o
   1  10   5       69.35       71.15      2.61 o
   2  10   5      447.29      440.02      6.88 o
   3  10   5        2.61        5.35      2.76 o
   4  10   5        1.40        0.00      2.95 o
  -5  11   5        1.29        4.25      2.41 o
  -4  11   5      228.38      238.84      7.33 o
  -3  11   5     1620.28     1544.90     16.41 o
  -2  11   5       64.04       57.14      2.64 o
  -1  11   5       60.92       57.26      1.98 o
   0  11   5       24.38       24.12      1.42 o
   1  11   5       41.00       44.59      1.74 o
   2  11   5      105.37      102.67      5.23 o
   3  11   5      742.57      744.59     13.40 o
   4  11   5        2.15        3.27      2.55 o
  -5  12   5       36.30       39.61      4.75 o
  -4  12   5       61.51       58.08      4.97 o
  -3  12   5        3.89        3.64      1.84 o
  -2  12   5      971.48      963.80     11.24 o
  -1  12   5      769.79      771.10      7.46 o
   0  12   5      760.38      748.36      7.69 o
   1  12   5      319.59      326.98      5.62 o
   2  12   5      637.20      644.74     10.02 o
   3  12   5       10.05       11.74      2.64 o
   4  12   5        0.73        0.00      2.27 o
  -5  13   5       14.66       14.07      2.97 o
  -4  13   5       10.80        9.55      2.52 o
  -3  13   5        0.52        0.00      1.31 o
  -2  13   5      201.05      196.02      4.61 o
  -1  13   5      337.79      325.09      4.85 o
   0  13   5       49.53       49.86      2.07 o
   1  13   5      200.25      196.85      3.50 o
   2  13   5      354.73      365.37      6.90 o
   3  13   5        0.10        2.93      2.32 o
   4  13   5        5.14        5.58      3.17 o
  -5  14   5        5.63        3.94      3.49 o
  -4  14   5        4.54        2.16      2.06 o
  -3  14   5      313.49      322.65      6.60 o
  -2  14   5      553.30      512.00      7.93 o
  -1  14   5      292.00      286.25      4.64 o
   0  14   5      753.98      708.36      7.63 o
   1  14   5        2.98        1.79      0.92 o
   2  14   5        9.60       10.83      1.87 o
   3  14   5        5.55        3.11      2.16 o
   4  14   5        5.99        4.84      3.11 o
  -4  15   5       80.03       81.26      4.95 o
  -3  15   5       68.56       77.11      3.68 o
  -2  15   5       57.14       56.37      3.00 o
  -1  15   5      162.86      157.70      4.09 o
   0  15   5       41.43       40.75      1.93 o
   1  15   5       61.59       57.52      2.47 o
   2  15   5      120.66      126.45      4.33 o
   3  15   5       14.34       16.63      3.28 o
   4  15   5       13.85       12.59      3.83 o
  -4  16   5       80.40       77.14      4.90 o
  -3  16   5       16.84       15.42      2.25 o
  -2  16   5       34.65       31.08      2.73 o
  -1  16   5        5.42        7.53      1.25 o
   0  16   5        0.63        0.01      0.95 o
   1  16   5      127.67      128.52      3.62 o
   2  16   5       34.45       31.95      2.59 o
   3  16   5       18.42       17.25      3.43 o
   4  16   5       19.43       34.46      6.57 o
  -4  17   5       25.65       25.12      3.44 o
  -3  17   5      173.68      168.48      5.22 o
  -2  17   5       66.94       59.94      3.58 o
  -1  17   5      459.71      435.41      7.38 o
   0  17   5        8.87       11.77      1.58 o
   1  17   5      155.93      161.78      4.11 o
   2  17   5        0.19        0.00      1.38 o
   3  17   5       98.19      102.11      6.50 o
   4  17   5        0.30        0.00     11.05 o
  -4  18   5        2.55        1.53      2.18 o
  -3  18   5       21.99       29.85      3.01 o
  -2  18   5       76.77       72.25      3.62 o
  -1  18   5       45.56       50.64      2.69 o
   0  18   5      715.62      687.22      8.42 o
   1  18   5       45.19       50.98      2.76 o
   2  18   5       61.61       72.58      4.84 o
   3  18   5       25.01       30.81      3.66 o
  -4  19   5        5.22        7.55      6.08 o
  -3  19   5       25.69       29.20      3.26 o
  -2  19   5      244.71      252.04      6.04 o
  -1  19   5       22.97       25.86      2.22 o
   0  19   5        2.27        1.29      1.36 o
   1  19   5       34.78       34.14      2.46 o
   2  19   5        8.71        8.28      1.85 o
   3  19   5        0.92        2.70      2.37 o
  -3  20   5        7.56        6.86      3.23 o
  -2  20   5       80.44       76.13      3.84 o
  -1  20   5      360.84      356.92      6.58 o
   0  20   5      316.36      326.32      6.25 o
   1  20   5        0.58        1.70      1.42 o
   2  20   5        9.98        9.59      2.07 o
   3  20   5       17.65       23.23      4.76 o
  -3  21   5       81.30       92.42      4.55 o
  -2  21   5       14.23       11.41      2.42 o
  -1  21   5       59.68       69.93      3.36 o
   0  21   5        0.03        0.00      1.33 o
   1  21   5        2.07        1.75      1.50 o
   2  21   5        9.52       12.70      2.60 o
   3  21   5       48.67       63.75      7.73 o
  -3  22   5        5.65        5.62      2.68 o
  -2  22   5      114.03      107.14      5.68 o
  -1  22   5       82.60       78.59      3.91 o
   0  22   5       30.40       31.46      2.63 o
   1  22   5        0.03        0.00      1.41 o
   2  22   5       79.43       82.50      4.25 o
  -3  23   5       29.00       33.03      4.53 o
  -2  23   5       83.73       93.44      4.49 o
  -1  23   5       35.37       33.56      3.17 o
   0  23   5       73.10       74.28      3.62 o
   1  23   5       44.65       49.34      3.13 o
   2  23   5       32.95       39.66      3.41 o
  -2  24   5        1.38        0.00      2.39 o
  -1  24   5        4.51       10.71      2.38 o
   0  24   5       30.12       34.03      2.93 o
   1  24   5        3.66        3.11      1.89 o
   2  24   5        7.13        5.74      3.06 o
  -2  25   5       95.02       93.47      6.40 o
  -1  25   5        2.23        2.37      2.11 o
   0  25   5       79.08       90.98      4.16 o
   1  25   5        0.01        0.81      2.12 o
  -1  26   5        0.09        0.46      4.17 o
   0  26   5       20.42       19.74      3.03 o
  -4   0   6      240.32      243.47      8.99 o
  -2   0   6     1839.85     1903.57     26.85 o
   0   0   6     1913.56     1976.24     25.17 o
   2   0   6      962.05      929.63     17.05 o
   4   0   6        3.85        2.53      2.67 o
  -5   1   6       93.05      100.80      7.60 o
  -4   1   6      173.38      165.74      7.87 o
  -3   1   6       12.51       14.47      2.53 o
  -2   1   6      918.27      915.30     11.16 o
  -1   1   6       10.01       14.89      1.01 o
   0   1   6      118.82      137.23      2.95 o
   1   1   6      860.78      804.51     10.03 o
   2   1   6      105.92      117.17      3.98 o
   3   1   6       37.82       32.77      2.78 o
   4   1   6       13.29       10.50      2.37 o
   5   1   6        7.78        4.67      4.16 o
  -5   2   6       61.65       71.73      5.60 o
  -4   2   6        7.20        7.33      2.34 o
  -3   2   6     1042.77      970.48     14.01 o
  -2   2   6      803.30      859.14      9.28 o
  -1   2   6       11.32       12.41      1.28 o
   0   2   6      508.73      549.72      6.69 o
   1   2   6        0.02        0.00      0.87 o
   2   2   6       46.73       43.02      2.74 o
   3   2   6      140.34      125.83      4.61 o
   4   2   6        3.63        3.37      2.08 o
   5   2   6        0.05        1.42      4.54 o
  -5   3   6       10.37        9.95      3.08 o
  -4   3   6      883.74      836.53     13.94 o
  -3   3   6        9.46        5.68      1.60 o
  -2   3   6      419.74      381.17      5.92 o
  -1   3   6       13.07       15.92      1.30 o
   0   3   6       48.04       50.36      1.91 o
   1   3   6       15.66       14.84      1.33 o
   2   3   6      634.41      635.35      9.44 o
   3   3   6        5.59        2.93      1.73 o
   4   3   6       30.10       21.21      2.88 o
   5   3   6        7.78       12.37      4.67 o
  -5   4   6       10.44       12.19      3.04 o
  -4   4   6       36.41       38.66      3.66 o
  -3   4   6      932.15      932.37     12.38 o
  -2   4   6        3.97        3.12      0.95 o
  -1   4   6      199.10      225.54      3.26 o
   0   4   6     3089.15     3189.04     27.13 o
   1   4   6        0.03        0.30      0.83 o
   2   4   6       55.28       46.65      2.81 o
   3   4   6       47.03       44.64      3.15 o
   4   4   6       65.97       59.93      4.54 o
   5   4   6        0.24        7.28      4.00 o
  -5   5   6      129.94      129.98      6.12 o
  -4   5   6       20.44       18.55      2.89 o
  -3   5   6       17.35       12.98      2.29 o
  -2   5   6       95.77       90.82      2.72 o
  -1   5   6      528.43      620.74      6.43 o
   0   5   6       84.23       74.52      2.58 o
   1   5   6     2731.04     2686.09     22.85 o
   2   5   6      294.77      291.14      6.13 o
   3   5   6       44.02       40.15      3.12 o
   4   5   6       21.59       13.86      2.88 o
   5   5   6       21.52       21.62      6.38 o
  -5   6   6       79.18       88.68      5.33 o
  -4   6   6        0.37        0.00      1.90 o
  -3   6   6      282.71      285.03      7.03 o
  -2   6   6       38.30       39.62      3.58 o
  -1   6   6      434.40      426.53      5.47 o
   0   6   6      348.05      345.92      5.13 o
   1   6   6      113.44      125.48      3.15 o
   2   6   6      140.34      143.13      4.38 o
   3   6   6        1.60        0.55      1.60 o
   4   6   6        2.22        1.42      2.13 o
   5   6   6        0.39        0.00      3.77 o
  -5   7   6        0.86        3.73      2.46 o
  -4   7   6      303.31      303.99      8.19 o
  -3   7   6       73.05       77.63      6.03 o
  -2   7   6      398.43      415.39      6.15 o
  -1   7   6      256.05      291.71      4.43 o
   0   7   6      413.57      455.11      5.89 o
   1   7   6      102.62       91.78      2.85 o
   2   7   6       36.40       29.45      2.45 o
   3   7   6       13.80       16.06      2.35 o
   4   7   6        8.36        9.16      2.63 o
   5   7   6        0.15        0.00      7.06 o
  -5   8   6       67.37       72.58      5.00 o
  -4   8   6      182.99      186.35      6.58 o
  -3   8   6      682.91      641.40     11.26 o
  -2   8   6      164.93      159.24      3.46 o
  -1   8   6      389.12      421.52      5.41 o
   0   8   6        1.94        1.19      0.72 o
   1   8   6        2.26        2.37      0.84 o
   2   8   6        6.28        6.37      1.69 o
   3   8   6      208.77      190.75      8.75 o
   4   8   6       19.37       18.11      4.17 o
  -5   9   6        0.58        2.73      2.45 o
  -4   9   6      178.72      173.06      6.46 o
  -3   9   6       34.81       34.48      3.15 o
  -2   9   6     1074.01     1032.04     11.46 o
  -1   9   6      176.42      182.48      3.19 o
   0   9   6      575.84      608.69      6.84 o
   1   9   6      435.18      442.67      7.01 o
   2   9   6      139.75      146.19      6.00 o
   3   9   6      114.94      128.46      6.56 o
   4   9   6        7.55        2.05      2.41 o
  -5  10   6       24.06       29.11      3.72 o
  -4  10   6      336.68      343.94      8.91 o
  -3  10   6      472.08      458.44      8.29 o
  -2  10   6       21.10       21.11      1.91 o
  -1  10   6       93.66       76.60      2.25 o
   0  10   6     1388.18     1387.78     12.61 o
   1  10   6        0.72        1.59      0.95 o
   2  10   6     1771.28     1788.00     19.81 o
   3  10   6      100.91      101.96      6.15 o
   4  10   6        0.21        0.00      2.38 o
  -5  11   6       16.78       24.34      5.23 o
  -4  11   6        3.75        1.51      2.30 o
  -3  11   6       70.00       62.22      3.48 o
  -2  11   6      442.82      426.99      6.80 o
  -1  11   6       34.74       44.23      1.86 o
   0  11   6     1295.87     1304.54     17.20 o
   1  11   6      608.83      610.11      7.90 o
   2  11   6      149.18      157.26      6.36 o
   3  11   6       89.40       80.11      4.87 o
   4  11   6        2.09        4.97      2.61 o
  -5  12   6      218.86      249.23      9.54 o
  -4  12   6      117.30      112.64      6.92 o
  -3  12   6      131.09      147.20      5.48 o
  -2  12   6      981.29      945.19     11.31 o
  -1  12   6      196.23      187.03      3.54 o
   0  12   6      137.92      131.51      3.43 o
   1  12   6       10.45       11.03      1.49 o
   2  12   6        3.24        7.95      2.32 o
   3  12   6       32.52       34.46      3.71 o
   4  12   6       18.51       12.15      3.01 o
  -5  13   6        1.56        7.28      4.15 o
  -4  13   6      269.38      254.15      8.84 o
  -3  13   6      452.88      441.77      9.31 o
  -2  13   6       12.07       11.29      1.77 o
  -1  13   6      201.03      183.95      4.19 o
   0  13   6       58.29       49.56      1.96 o
   1  13   6      223.32      203.71      4.21 o
   2  13   6       40.27       33.65      3.61 o
   3  13   6       47.97       41.78      3.91 o
   4  13   6       12.10       12.40      3.18 o
  -4  14   6        9.65       14.94      2.71 o
  -3  14   6      161.75      148.99      6.15 o
  -2  14   6      503.46      471.50      7.65 o
  -1  14   6      263.81      264.69      5.79 o
   0  14   6       86.88       88.11      2.82 o
   1  14   6      281.52      287.34      5.24 o
   2  14   6        4.29        3.77      1.97 o
   3  14   6       21.36       17.82      3.10 o
   4  14   6      118.64      131.00      7.02 o
  -4  15   6       29.17       24.46      3.37 o
  -3  15   6        7.40        4.91      1.73 o
  -2  15   6       45.66       55.50      3.04 o
  -1  15   6      164.30      132.09      3.91 o
   0  15   6      316.32      325.36      5.14 o
   1  15   6     1071.78     1046.09     11.49 o
   2  15   6       32.54       32.75      3.73 o
   3  15   6       39.29       43.48      4.92 o
   4  15   6        0.13        6.12      6.19 o
  -4  16   6       92.43       86.28      5.27 o
  -3  16   6       34.20       31.63      2.72 o
  -2  16   6      110.19      104.02      3.94 o
  -1  16   6      301.52      313.08      6.08 o
   0  16   6      121.55      121.22      3.33 o
   1  16   6        7.11       12.35      1.85 o
   2  16   6      110.81      104.74      5.30 o
   3  16   6       48.77       48.94      5.85 o
   4  16   6       29.23       28.98      8.51 o
  -4  17   6       56.79       64.21      5.28 o
  -3  17   6       27.41       19.77      2.47 o
  -2  17   6      255.97      250.79      6.40 o
  -1  17   6      280.94      266.52      6.55 o
   0  17   6      369.78      358.81      5.75 o
   1  17   6      289.89      295.64      6.13 o
   2  17   6        0.39        0.44      1.95 o
   3  17   6        0.97        0.00      3.01 o
  -4  18   6        4.64        0.00      3.57 o
  -3  18   6      131.38      136.20      4.98 o
  -2  18   6      143.69      140.93      4.67 o
  -1  18   6       58.16       53.64      3.09 o
   0  18   6      256.93      241.07      4.83 o
   1  18   6        1.10        3.44      1.50 o
   2  18   6        0.43        0.00      2.23 o
   3  18   6       36.80       35.52      4.72 o
  -4  19   6        0.19        0.00      6.19 o
  -3  19   6       63.01       66.96      4.33 o
  -2  19   6        5.05        3.64      1.69 o
  -1  19   6      526.89      508.54      8.53 o
   0  19   6        0.95        1.44      1.30 o
   1  19   6        0.23        0.00      1.40 o
   2  19   6        0.50        0.00      2.20 o
   3  19   6       51.82       64.36      6.02 o
  -3  20   6       10.48       11.00      2.24 o
  -2  20   6       56.48       53.34      3.43 o
  -1  20   6      445.54      442.80      8.09 o
   0  20   6       49.92       42.99      3.01 o
   1  20   6       82.63       92.16      8.71 o
   2  20   6       35.96       31.10      5.14 o
   3  20   6       10.86       16.09     10.82 o
  -3  21   6       10.53        6.50      2.21 o
  -2  21   6       39.55       38.08      3.12 o
  -1  21   6       41.52       38.89      3.93 o
   0  21   6      124.96      136.15      4.33 o
   1  21   6        9.04        7.29      2.58 o
   2  21   6        1.05        0.00      2.13 o
  -3  22   6        1.15        3.86      2.52 o
  -2  22   6        0.56        0.58      1.72 o
  -1  22   6      325.32      316.39      7.09 o
   0  22   6        1.53        0.00      1.51 o
   1  22   6       25.06       29.22      3.70 o
   2  22   6        2.13        1.97      2.66 o
  -2  23   6        2.96        0.92      1.90 o
  -1  23   6       17.53       19.05      2.78 o
   0  23   6        7.04        8.91      1.96 o
   1  23   6        4.75        4.81      2.22 o
   2  23   6        8.44        1.62      5.33 o
  -2  24   6      107.62      113.48      6.05 o
  -1  24   6        8.24        5.90      2.22 o
   0  24   6       10.51        8.31      2.36 o
   1  24   6        8.76        5.95      2.43 o
  -1  25   6       23.12       21.54      3.52 o
   0  25   6       38.47       42.08      3.97 o
  -5   0   7       91.13       76.66      8.13 o
  -3   0   7     1256.36     1140.29     20.42 o
  -1   0   7     1647.80     1644.74     19.11 o
   1   0   7      684.37      705.22     13.53 o
   3   0   7       93.09       82.76      5.88 o
  -5   1   7        0.56        1.14      2.47 o
  -4   1   7       73.59       76.33      4.66 o
  -3   1   7       43.18       46.59      3.75 o
  -2   1   7     2929.47     2782.56     26.06 o
  -1   1   7      390.78      424.41      5.02 o
   0   1   7      137.59      155.68      3.34 o
   1   1   7      423.19      474.83      7.50 o
   2   1   7        3.07        0.27      1.53 o
   3   1   7       43.99       44.68      3.32 o
   4   1   7       15.96       14.05      2.55 o
  -5   2   7       52.09       46.19      4.62 o
  -4   2   7      311.85      298.55     13.23 o
  -3   2   7       31.57       36.06      2.78 o
  -2   2   7        3.41        1.35      1.11 o
  -1   2   7     1698.53     1673.96     15.03 o
   0   2   7        2.57        4.08      0.94 o
   1   2   7      130.00      156.67      4.16 o
   2   2   7      941.59      925.71     12.42 o
   3   2   7        0.39        0.00      1.64 o
   4   2   7       48.81       49.11      3.76 o
  -5   3   7        2.40        4.24      2.65 o
  -4   3   7       35.62       32.58      3.50 o
  -3   3   7       95.91       94.04      4.45 o
  -2   3   7       36.66       31.22      2.28 o
  -1   3   7       66.76       62.85      2.27 o
   0   3   7      144.42      151.16      3.31 o
   1   3   7      542.80      554.06      8.23 o
   2   3   7       75.28       86.95      3.77 o
   3   3   7      236.70      235.50      6.33 o
   4   3   7        5.83        9.63      2.19 o
  -5   4   7        2.88        6.04      2.73 o
  -4   4   7      262.46      250.16      7.51 o
  -3   4   7     1926.12     1872.70     20.45 o
  -2   4   7        1.35        0.18      1.02 o
  -1   4   7      185.50      157.37      3.38 o
   0   4   7      127.37      140.54      3.21 o
   1   4   7        5.18        6.72      1.26 o
   2   4   7      370.74      370.60      7.23 o
   3   4   7       77.73       91.32      4.36 o
   4   4   7        6.89        7.34      2.53 o
  -5   5   7        0.06        3.21      2.33 o
  -4   5   7      409.01      371.93      9.17 o
  -3   5   7       52.07       56.75      3.78 o
  -2   5   7     1827.88     1700.70     19.80 o
  -1   5   7     1532.86     1599.05     14.71 o
   0   5   7      625.14      680.83      7.77 o
   1   5   7       26.43       34.27      1.95 o
   2   5   7       98.28      108.41      4.10 o
   3   5   7        9.12       11.56      2.29 o
   4   5   7       47.28       34.33      3.88 o
  -5   6   7        0.07        0.00      2.16 o
  -4   6   7       78.52       74.22      6.27 o
  -3   6   7     1147.21     1069.86     15.54 o
  -2   6   7      190.27      198.63      4.20 o
  -1   6   7      264.67      220.51      4.14 o
   0   6   7      243.48      258.49      5.72 o
   1   6   7       18.04       16.96      1.60 o
   2   6   7        2.90        5.29      2.51 o
   3   6   7      288.44      303.97      7.29 o
   4   6   7       40.79       46.11      8.05 o
  -5   7   7        1.93        2.83      2.39 o
  -4   7   7      171.54      183.54      6.63 o
  -3   7   7      271.64      260.16      8.73 o
  -2   7   7      728.27      704.71      8.82 o
  -1   7   7       30.18       41.16      2.20 o
   0   7   7        0.17        0.66      0.74 o
   1   7   7       80.76       84.21      2.87 o
   2   7   7       78.94       84.82      3.89 o
   3   7   7      366.79      368.68      8.67 o
   4   7   7       18.96       18.88      3.37 o
  -5   8   7       16.35       17.53      3.32 o
  -4   8   7        6.02        5.02      2.23 o
  -3   8   7      109.74      106.07      4.91 o
  -2   8   7      218.33      212.07      4.49 o
  -1   8   7        3.62        2.54      0.93 o
   0   8   7      441.09      454.02      5.75 o
   1   8   7      374.26      376.43      6.57 o
   2   8   7      303.75      303.66      6.72 o
   3   8   7      147.38      149.14      5.34 o
   4   8   7       13.18        7.62      2.96 o
  -5   9   7        3.76        0.91      2.54 o
  -4   9   7       74.53       77.01      4.84 o
  -3   9   7      522.38      506.94     10.19 o
  -2   9   7      234.70      232.40      5.28 o
  -1   9   7      244.79      231.29      5.63 o
   0   9   7       10.38       12.47      1.21 o
   1   9   7      167.92      163.43      3.96 o
   2   9   7       66.64       67.55      6.81 o
   3   9   7       30.79       30.94      3.52 o
   4   9   7        0.33        0.00      2.31 o
  -5  10   7       14.45       22.40      3.62 o
  -4  10   7       29.05       28.50      3.54 o
  -3  10   7      518.55      529.22     11.04 o
  -2  10   7       89.45       90.00      3.58 o
  -1  10   7      715.25      693.43      8.02 o
   0  10   7      192.85      193.50      3.75 o
   1  10   7       65.78       76.69      2.97 o
   2  10   7       21.14       21.13      2.47 o
   3  10   7       48.82       43.50      4.63 o
   4  10   7        7.13        2.30      2.47 o
  -5  11   7       22.25       19.94      5.86 o
  -4  11   7       80.80       67.31      6.76 o
  -3  11   7      101.52       91.86      4.75 o
  -2  11   7      915.68      860.37     12.72 o
  -1  11   7      260.63      240.02      4.44 o
   0  11   7        0.64        1.37      0.83 o
   1  11   7       29.98       36.49      2.30 o
   2  11   7      249.71      273.53      6.56 o
   3  11   7       12.31        9.64      2.70 o
   4  11   7       21.13       19.44      3.48 o
  -5  12   7       19.67       14.48      4.70 o
  -4  12   7       46.07       48.79      4.21 o
  -3  12   7        0.86        1.33      1.74 o
  -2  12   7        4.89        6.34      1.52 o
  -1  12   7       17.53       13.93      1.68 o
   0  12   7       19.04       13.47      1.50 o
   1  12   7      154.67      165.55      4.56 o
   2  12   7      368.54      376.26      8.86 o
   3  12   7       19.95       15.30      3.06 o
   4  12   7        5.33        6.73      3.11 o
  -4  13   7       22.31       30.02      4.19 o
  -3  13   7       76.27       85.35      5.57 o
  -2  13   7       23.24       27.70      2.30 o
  -1  13   7        3.82        4.52      1.33 o
   0  13   7      118.54      107.63      4.50 o
   1  13   7        3.45        2.63      1.30 o
   2  13   7      119.60      122.31      5.48 o
   3  13   7       86.42       90.25      5.35 o
   4  13   7        6.69        4.67      5.82 o
  -4  14   7       90.59      107.08      6.60 o
  -3  14   7        6.23        9.74      2.31 o
  -2  14   7       29.88       30.15      2.46 o
  -1  14   7       10.75        9.33      1.64 o
   0  14   7        0.65        0.00      0.87 o
   1  14   7      255.05      257.11      5.07 o
   2  14   7       13.20       22.28      3.16 o
   3  14   7        9.88        5.72      2.61 o
   4  14   7        0.52        4.36      6.28 o
  -4  15   7      147.14      154.41      9.09 o
  -3  15   7       84.83       84.04      4.81 o
  -2  15   7        6.52        9.45      1.89 o
  -1  15   7      252.76      251.58      5.94 o
   0  15   7        0.90        2.67      1.06 o
   1  15   7       35.74       34.00      2.35 o
   2  15   7       15.27       18.69      3.16 o
   3  15   7        0.20        0.00      2.15 o
  -4  16   7       54.69       59.03      6.44 o
  -3  16   7      272.43      244.91      7.50 o
  -2  16   7      222.45      213.69      5.91 o
  -1  16   7       59.82       63.82      4.15 o
   0  16   7      191.68      196.53      4.41 o
   1  16   7       10.94        7.48      2.12 o
   2  16   7       16.51        6.63      2.62 o
   3  16   7        9.94        3.41      4.82 o
  -4  17   7        8.57       11.88      4.32 o
  -3  17   7       26.18       28.48      3.53 o
  -2  17   7      119.39      106.79      4.69 o
  -1  17   7      243.96      227.49      5.43 o
   0  17   7       80.33       87.15      3.27 o
   1  17   7        0.72        2.48      1.75 o
   2  17   7        6.61        1.45      2.63 o
   3  17   7       14.84       14.16      3.60 o
  -4  18   7       34.98       35.75      6.02 o
  -3  18   7        9.22        8.22      3.74 o
  -2  18   7       18.59       18.85      2.57 o
  -1  18   7        0.69        0.00      1.41 o
   0  18   7       65.01       74.86      3.47 o
   1  18   7      514.69      524.66      8.76 o
   2  18   7       62.18       54.88      4.46 o
   3  18   7        0.64        3.57      2.98 o
  -3  19   7       71.82       68.30      5.42 o
  -2  19   7        4.54        2.74      1.67 o
  -1  19   7        0.39        0.00      1.58 o
   0  19   7      122.47      115.12      4.23 o
   1  19   7        5.84        4.39      1.81 o
   2  19   7       88.24      104.59     11.96 o
   3  19   7        1.89        0.00      5.45 o
  -3  20   7       18.80       22.65      3.84 o
  -2  20   7        3.00        2.24      1.73 o
  -1  20   7       45.46       47.49      3.27 o
   0  20   7       41.08       45.33      4.79 o
   1  20   7        8.43        6.36      2.21 o
   2  20   7       18.97       24.73      3.57 o
  -3  21   7        4.92        3.25      4.74 o
  -2  21   7       70.31       72.62      4.20 o
  -1  21   7       76.37       81.64      4.45 o
   0  21   7       54.59       43.55      3.43 o
   1  21   7       50.49       65.46      4.18 o
   2  21   7        0.54        0.24      2.39 o
  -2  22   7        0.97        0.00      1.63 o
  -1  22   7       22.21       26.42      2.84 o
   0  22   7       84.36       93.54      5.09 o
   1  22   7        9.28       12.54      2.53 o
   2  22   7        3.06        0.00      2.55 o
  -2  23   7        0.06        0.44      2.52 o
  -1  23   7       37.41       34.47      3.45 o
   0  23   7      273.02      291.27      8.19 o
   1  23   7       26.77       31.45      3.37 o
  -1  24   7       23.94       28.22      3.56 o
   0  24   7        8.51       11.02      3.12 o
   1  24   7       81.22       92.30      5.57 o
  -4   0   8       55.27       52.42      7.65 o
  -2   0   8      211.54      215.49      7.26 o
   0   0   8        1.35        2.28      1.36 o
   2   0   8       73.82       67.61      5.22 o
   4   0   8       12.62       12.44      3.68 o
  -5   1   8       10.17        7.95      3.06 o
  -4   1   8        0.14        0.00      1.94 o
  -3   1   8      699.66      675.44     10.67 o
  -2   1   8       53.11       52.86      3.05 o
  -1   1   8      289.94      305.95      5.59 o
   0   1   8      336.62      336.53      5.43 o
   1   1   8       20.89       27.59      2.58 o
   2   1   8       17.93       11.29      2.60 o
   3   1   8      120.77      113.30      6.76 o
   4   1   8        0.08        2.02      2.00 o
  -5   2   8        3.74        5.01      2.82 o
  -4   2   8        4.79        4.90      2.30 o
  -3   2   8      118.04      118.01      4.55 o
  -2   2   8       44.50       45.81      4.31 o
  -1   2   8     2069.34     2031.44     17.96 o
   0   2   8        8.61        9.03      1.55 o
   1   2   8       10.12        9.29      1.88 o
   2   2   8       69.00       70.88      3.67 o
   3   2   8        2.47        1.38      1.69 o
   4   2   8        1.94        6.01      2.31 o
  -5   3   8        6.35        9.83      3.04 o
  -4   3   8       62.09       60.60      4.37 o
  -3   3   8        2.11        1.16      1.49 o
  -2   3   8     1152.96     1087.45     13.30 o
  -1   3   8       15.63       14.40      1.55 o
   0   3   8      999.87      959.77     10.09 o
   1   3   8       87.14       87.34      3.53 o
   2   3   8       10.53       11.67      2.08 o
   3   3   8       14.39       13.93      2.53 o
   4   3   8       65.64       59.79      5.21 o
  -5   4   8       32.96       26.07      4.06 o
  -4   4   8       25.93       32.31      3.53 o
  -3   4   8       35.86       36.58      2.90 o
  -2   4   8      943.24      963.18     12.29 o
  -1   4   8     2640.36     2637.43     22.34 o
   0   4   8        1.91        3.25      1.00 o
   1   4   8       26.14       26.71      2.28 o
   2   4   8        0.61        1.89      1.57 o
   3   4   8        4.82        2.98      1.83 o
   4   4   8       70.30       68.89      5.08 o
  -5   5   8       30.08       40.72      4.84 o
  -4   5   8        5.50        5.73      2.45 o
  -3   5   8      290.99      285.40      7.49 o
  -2   5   8        0.76        0.12      1.23 o
  -1   5   8       11.27       12.37      1.49 o
   0   5   8      127.46      124.80      3.15 o
   1   5   8      131.21      132.50      4.12 o
   2   5   8        0.15        0.00      1.39 o
   3   5   8      148.43      148.10      6.73 o
   4   5   8        0.03        5.02      2.58 o
  -5   6   8       50.37       41.95      4.34 o
  -4   6   8       22.98       20.03      2.95 o
  -3   6   8        0.63        0.62      1.61 o
  -2   6   8     1180.11     1111.05     15.10 o
  -1   6   8       25.72       27.67      1.87 o
   0   6   8      114.49      110.93      2.75 o
   1   6   8      271.97      271.19      5.84 o
   2   6   8      122.68      132.18      5.17 o
   3   6   8       37.28       30.91      3.10 o
   4   6   8       34.34       30.56      4.06 o
  -5   7   8       65.56       68.86      5.18 o
  -4   7   8        2.84        0.00      1.88 o
  -3   7   8     1146.92     1110.07     16.39 o
  -2   7   8      550.73      524.48      8.55 o
  -1   7   8        0.16        0.20      0.94 o
   0   7   8      291.55      275.17      4.42 o
   1   7   8        0.64        0.21      1.19 o
   2   7   8      150.07      149.41      5.17 o
   3   7   8       76.05       72.83      4.22 o
   4   7   8        0.93        1.79      2.55 o
  -5   8   8        6.69        5.19      3.67 o
  -4   8   8        7.36        3.96      2.21 o
  -3   8   8      125.31      113.35      6.47 o
  -2   8   8      130.78      124.26      4.15 o
  -1   8   8      932.17      869.26     10.00 o
   0   8   8      400.61      395.05      6.34 o
   1   8   8       11.46       11.20      1.88 o
   2   8   8        0.74        2.36      1.78 o
   3   8   8       23.60       21.90      3.72 o
   4   8   8        2.13        0.52      2.59 o
  -5   9   8        3.66        5.52      3.62 o
  -4   9   8        0.86        2.58      2.05 o
  -3   9   8        2.15        5.57      2.57 o
  -2   9   8      597.55      584.74     10.37 o
  -1   9   8       85.39       90.87      3.57 o
   0   9   8       77.27       67.16      3.99 o
   1   9   8      145.35      138.41      4.85 o
   2   9   8       27.08       23.75      2.79 o
   3   9   8        2.54        2.23      2.40 o
   4   9   8        7.89        4.17      2.73 o
  -5  10   8        0.80        0.00      3.77 o
  -4  10   8      173.33      176.62      6.87 o
  -3  10   8        0.05        0.00      1.53 o
  -2  10   8      168.32      176.75      5.73 o
  -1  10   8      146.11      136.72      3.69 o
   0  10   8        0.33        0.29      1.10 o
   1  10   8      198.82      196.70      5.20 o
   2  10   8       84.77       91.60      4.22 o
   3  10   8       14.84       15.17      3.21 o
   4  10   8        9.57        9.77      7.36 o
  -4  11   8        0.14        0.27      2.61 o
  -3  11   8        2.08        2.52      1.90 o
  -2  11   8      132.22      139.79      6.14 o
  -1  11   8      116.06      118.29      3.29 o
   0  11   8       23.38       29.66      2.30 o
   1  11   8       29.45       32.90      2.67 o
   2  11   8       49.85       40.77      3.20 o
   3  11   8       16.75       17.70      3.24 o
   4  11   8        1.99        6.52      6.10 o
  -4  12   8       32.81       36.75      4.98 o
  -3  12   8       62.94       60.19      4.19 o
  -2  12   8      311.07      308.77      7.44 o
  -1  12   8      658.23      660.75     15.93 o
   0  12   8       44.00       52.95      3.39 o
   1  12   8        0.26        0.78      1.50 o
   2  12   8       54.81       47.19      3.44 o
   3  12   8        0.58        0.00      2.27 o
   4  12   8        6.53        7.17      6.31 o
  -4  13   8       21.65       18.31      3.69 o
  -3  13   8       28.34       29.98      3.67 o
  -2  13   8      264.98      256.55      6.90 o
  -1  13   8        0.89        0.00      1.07 o
   0  13   8      219.00      223.70      5.46 o
   1  13   8      532.93      544.33     10.22 o
   2  13   8      186.21      169.79     10.63 o
   3  13   8        2.54        2.96      2.41 o
  -4  14   8        2.67        2.67      2.22 o
  -3  14   8       24.72       21.38      3.32 o
  -2  14   8        4.28        2.77      1.73 o
  -1  14   8      211.38      201.51      5.36 o
   0  14   8      294.42      281.39      6.54 o
   1  14   8        2.07        2.83      1.73 o
   2  14   8        1.28        1.82      2.09 o
   3  14   8        1.71        4.83      2.60 o
  -4  15   8       79.97       92.03      5.68 o
  -3  15   8       30.65       23.26      4.36 o
  -2  15   8       39.64       42.28      3.50 o
  -1  15   8       32.11       26.03      2.59 o
   0  15   8       84.53       81.17      4.35 o
   1  15   8       97.50      100.31      4.42 o
   2  15   8       26.69       31.17      3.68 o
   3  15   8       18.32       24.60      5.17 o
  -4  16   8       12.41       11.12      5.08 o
  -3  16   8      105.05      107.62      7.25 o
  -2  16   8       44.57       41.64      3.17 o
  -1  16   8       92.73       93.22      3.78 o
   0  16   8        0.20        1.40      1.81 o
   1  16   8       12.11       12.43      2.58 o
   2  16   8       47.88       43.16      4.50 o
   3  16   8        5.33        6.67      2.88 o
  -4  17   8      145.73      135.34     17.00 o
  -3  17   8       36.01       35.63      5.33 o
  -2  17   8       11.79       11.84      2.22 o
  -1  17   8       46.68       43.02      3.16 o
   0  17   8      146.14      150.53      6.49 o
   1  17   8        0.05        3.16      3.01 o
   2  17   8       49.22       52.66      4.49 o
   3  17   8        1.57        0.00      5.57 o
  -3  18   8      151.77      142.09      6.50 o
  -2  18   8       78.74       83.63      4.43 o
  -1  18   8       10.01       11.14      1.99 o
   0  18   8      246.92      247.08      7.23 o
   1  18   8        3.11        7.28      2.91 o
   2  18   8       16.73       13.35      3.16 o
  -3  19   8        8.44        9.85      2.61 o
  -2  19   8       12.76       15.31      2.42 o
  -1  19   8       87.94       76.91      5.01 o
   0  19   8        1.46        3.10      2.25 o
   1  19   8       94.77       97.10      6.27 o
   2  19   8        0.29        0.00      2.35 o
  -3  20   8       25.52       31.63      8.93 o
  -2  20   8        1.84        0.11      1.68 o
  -1  20   8        0.21        3.85      1.84 o
   0  20   8       20.12       16.85      3.38 o
   1  20   8       73.76       83.05      6.83 o
   2  20   8       35.27       39.50      4.78 o
  -2  21   8       17.57       20.19      2.71 o
  -1  21   8        4.67        3.44      1.88 o
   0  21   8       13.80       16.30      3.37 o
   1  21   8        3.76        1.94      5.18 o
   2  21   8       41.37       56.15      7.67 o
  -2  22   8       25.46       26.87      3.23 o
  -1  22   8        2.41        4.02      1.94 o
   0  22   8      121.30      115.62      9.87 o
   1  22   8       73.93       69.79     11.09 o
  -1  23   8        0.57        0.00      1.96 o
   0  23   8       23.71       26.58      4.30 o
  -5   0   9      128.57      133.26     10.47 o
  -3   0   9      115.18      111.39      6.45 o
  -1   0   9      401.42      392.79      9.55 o
   1   0   9      541.40      528.70     12.32 o
   3   0   9       17.66       12.45      3.61 o
  -5   1   9        2.71        0.00      2.75 o
  -4   1   9       53.73       58.80      4.40 o
  -3   1   9        5.05        3.74      1.74 o
  -2   1   9      572.80      550.87      8.90 o
  -1   1   9      641.99      626.25      8.85 o
   0   1   9      692.76      713.15     10.16 o
   1   1   9      112.35      113.16      5.80 o
   2   1   9        1.05        0.00      1.58 o
   3   1   9       11.70       15.27      2.59 o
   4   1   9        0.62        3.72      2.40 o
  -5   2   9      114.56      105.29      6.78 o
  -4   2   9       11.69       10.99      3.48 o
  -3   2   9        1.88        2.51      1.65 o
  -2   2   9     1285.06     1239.11     14.88 o
  -1   2   9      174.83      170.41      4.36 o
   0   2   9      807.50      803.24     11.02 o
   1   2   9      165.91      162.15      4.72 o
   2   2   9        1.16        3.01      1.64 o
   3   2   9       34.77       29.41      3.09 o
   4   2   9       81.81       84.71      4.93 o
  -5   3   9       12.68       16.34      3.63 o
  -4   3   9      270.31      248.05      7.73 o
  -3   3   9        8.34        6.77      1.86 o
  -2   3   9      102.49      108.51      4.02 o
  -1   3   9     1354.61     1316.80     14.60 o
   0   3   9       22.32       21.19      2.34 o
   1   3   9        6.31        5.77      1.68 o
   2   3   9       93.99       91.31      5.14 o
   3   3   9       48.95       52.48      3.80 o
   4   3   9        4.84        8.87      2.62 o
  -5   4   9      156.41      170.69     11.20 o
  -4   4   9      203.06      213.15      7.19 o
  -3   4   9      385.28      367.29      8.67 o
  -2   4   9     1396.32     1310.59     15.54 o
  -1   4   9      169.48      167.74      4.32 o
   0   4   9       58.31       59.22      3.14 o
   1   4   9      636.38      641.14      9.82 o
   2   4   9        1.08        0.26      1.64 o
   3   4   9        3.99        4.74      2.15 o
   4   4   9       46.42       48.85      5.17 o
  -5   5   9        4.95        6.78      4.77 o
  -4   5   9       86.38       82.28      5.16 o
  -3   5   9      124.56      112.34      5.14 o
  -2   5   9       19.50       14.61      1.96 o
  -1   5   9       93.34       90.06      4.26 o
   0   5   9     1999.95     1970.66     19.81 o
   1   5   9        1.26        1.16      1.49 o
   2   5   9        9.55        8.13      2.25 o
   3   5   9       13.17       10.81      2.54 o
   4   5   9        4.61        8.25      3.30 o
  -5   6   9      102.98      105.29      8.67 o
  -4   6   9       44.55       39.84      5.87 o
  -3   6   9        4.00        5.35      2.05 o
  -2   6   9        6.11        6.63      1.70 o
  -1   6   9      280.29      280.61      5.65 o
   0   6   9        5.20        6.50      1.73 o
   1   6   9       57.18       58.17      4.09 o
   2   6   9       91.93       81.89      4.18 o
   3   6   9       13.52       11.48      2.99 o
   4   6   9        0.10        0.00      3.81 o
  -5   7   9       53.19       43.36      5.78 o
  -4   7   9        0.39        0.00      1.80 o
  -3   7   9      387.22      385.30      9.06 o
  -2   7   9       70.65       68.78      3.84 o
  -1   7   9      604.29      596.44      8.78 o
   0   7   9      363.02      332.47      7.06 o
   1   7   9        7.55        4.87      1.74 o
   2   7   9       36.00       33.35      2.99 o
   3   7   9      109.52      112.93      5.12 o
   4   7   9        2.34        8.81      8.53 o
  -5   8   9       10.59       13.34      5.45 o
  -4   8   9       36.38       36.84      3.84 o
  -3   8   9        1.36        1.75      1.78 o
  -2   8   9      325.06      315.43      7.43 o
  -1   8   9       72.17       69.84      4.35 o
   0   8   9       36.36       32.46      2.74 o
   1   8   9       31.75       25.84      2.52 o
   2   8   9        5.85        4.87      1.94 o
   3   8   9       18.34        9.85      2.45 o
   4   8   9       12.10       13.29      7.27 o
  -4   9   9      145.94      137.41      6.47 o
  -3   9   9        9.87       10.42      2.40 o
  -2   9   9      232.31      220.98      7.67 o
  -1   9   9      195.94      201.22      4.90 o
   0   9   9        7.60       11.16      1.98 o
   1   9   9        5.87        7.09      1.86 o
   2   9   9      188.34      191.25      6.58 o
   3   9   9       19.50       18.36      3.36 o
  -4  10   9      109.35      119.30      6.71 o
  -3  10   9        1.94        2.72      2.03 o
  -2  10   9      111.90      117.21      4.95 o
  -1  10   9      746.31      706.17      9.18 o
   0  10   9       12.43       15.10      2.16 o
   1  10   9      478.32      486.89      8.73 o
   2  10   9      170.27      171.80      5.65 o
   3  10   9        8.04        3.66      2.78 o
  -4  11   9        2.32        1.07      2.30 o
  -3  11   9        0.03        0.00      1.75 o
  -2  11   9       10.30       12.68      2.70 o
  -1  11   9       79.94       78.22      3.08 o
   0  11   9      283.18      278.47      6.83 o
   1  11   9       70.36       69.15      4.10 o
   2  11   9       26.79       23.68      2.87 o
   3  11   9        1.53        0.00      2.31 o
  -4  12   9        1.08        0.66      2.12 o
  -3  12   9      256.61      255.78      7.67 o
  -2  12   9        0.01        1.03      1.48 o
  -1  12   9       79.05       79.80      3.51 o
   0  12   9       15.52       16.93      2.14 o
   1  12   9       34.08       36.68      2.97 o
   2  12   9       31.50       32.62      3.15 o
   3  12   9       22.79       23.41      3.61 o
  -4  13   9       42.20       41.82      4.60 o
  -3  13   9        0.23        1.04      2.49 o
  -2  13   9      218.46      236.68      6.79 o
  -1  13   9      310.49      280.97      6.94 o
   0  13   9       29.01       25.87      3.36 o
   1  13   9        1.11        2.16      1.63 o
   2  13   9        1.95        1.97      2.22 o
   3  13   9        0.46        0.00      2.78 o
  -4  14   9       41.51       25.46      6.08 o
  -3  14   9      212.40      209.88      8.25 o
  -2  14   9        0.35        0.00      1.55 o
  -1  14   9       32.37       40.77      2.73 o
   0  14   9       79.83       72.60      3.70 o
   1  14   9       30.17       33.54      3.84 o
   2  14   9       25.35       25.23      3.60 o
   3  14   9       25.94       28.75      5.38 o
  -4  15   9       37.47       48.68      7.18 o
  -3  15   9       27.25       25.01      4.14 o
  -2  15   9       14.44        7.09      2.15 o
  -1  15   9      137.72      135.58      4.83 o
   0  15   9      275.48      259.02      6.39 o
   1  15   9      100.57      105.33      5.88 o
   2  15   9        7.23       11.88      2.92 o
   3  15   9       21.42       23.33      5.35 o
  -3  16   9       11.36        8.69      2.55 o
  -2  16   9        6.99        4.06      1.94 o
  -1  16   9       77.25       73.99      3.56 o
   0  16   9        0.24        0.86      1.91 o
   1  16   9       66.77       72.20     13.72 o
   2  16   9      117.39      118.35      6.72 o
  -3  17   9        0.86        2.65      2.09 o
  -2  17   9       50.65       42.22      4.08 o
  -1  17   9       23.06       24.16      2.51 o
   0  17   9       56.84       73.01      4.53 o
   1  17   9        0.05        0.77      2.76 o
   2  17   9        5.32        3.62      2.62 o
  -3  18   9      170.63      183.67      8.09 o
  -2  18   9        8.35        8.29      3.56 o
  -1  18   9        1.77        0.99      1.63 o
   0  18   9       12.61       22.33      3.24 o
   1  18   9        4.28        5.67      4.08 o
   2  18   9        3.24        2.04      2.53 o
  -3  19   9        0.02        4.35      4.24 o
  -2  19   9      209.52      240.26     14.42 o
  -1  19   9        0.04        0.00      1.55 o
   0  19   9        2.68        0.48      2.21 o
   1  19   9        0.87        0.00      4.37 o
   2  19   9       54.74       60.75      5.59 o
  -2  20   9       43.17       52.15      4.14 o
  -1  20   9        8.64       11.54      2.21 o
   0  20   9       17.56       20.75      3.52 o
   1  20   9       53.41       41.85     14.85 o
  -2  21   9        3.58        0.62      2.39 o
  -1  21   9        0.16        0.45      1.99 o
   0  21   9        0.02        4.63      2.95 o
   1  21   9      131.03      110.38     11.15 o
  -1  22   9        9.21        5.98      2.54 o
   0  22   9       12.51       10.52      5.17 o
  -4   0  10        0.02        2.82      3.55 o
  -2   0  10      545.27      531.53     12.69 o
   0   0  10     1748.32     1715.34     46.79 o
   2   0  10        0.46        0.00      2.51 o
   4   0  10        0.78        1.00      3.63 o
  -5   1  10        3.13        0.00      3.93 o
  -4   1  10      220.63      232.81     11.26 o
  -3   1  10      360.47      322.72      7.49 o
  -2   1  10        1.07        0.77      1.40 o
  -1   1  10     1236.23     1257.18     14.46 o
   0   1  10        1.28        0.40      2.17 o
   1   1  10       92.95      100.18      5.71 o
   2   1  10       57.89       58.67      4.42 o
   3   1  10        0.18        0.62      1.92 o
   4   1  10        3.15        4.18      3.14 o
  -5   2  10      182.59      198.19     11.66 o
  -4   2  10       38.34       39.63      3.90 o
  -3   2  10       97.58      109.43      4.71 o
  -2   2  10      285.06      282.80      6.36 o
  -1   2  10      207.74      206.72      5.00 o
   0   2  10       39.42       35.18      4.42 o
   1   2  10      870.62      891.41     12.42 o
   2   2  10       21.61       20.94      2.59 o
   3   2  10        4.42        4.89      2.17 o
   4   2  10        4.80        3.59      3.05 o
  -5   3  10        7.04       14.22      5.17 o
  -4   3  10      346.44      355.79      9.54 o
  -3   3  10       65.84       72.25      4.01 o
  -2   3  10       32.13       31.03      3.24 o
  -1   3  10      310.20      300.63      6.02 o
   0   3  10      594.05      616.78     19.50 o
   1   3  10       18.69       14.70      2.25 o
   2   3  10      212.77      205.64      6.10 o
   3   3  10        1.59        1.02      1.90 o
  -4   4  10      115.91      120.10      6.07 o
  -3   4  10        0.01        4.34      2.11 o
  -2   4  10       61.16       64.67      3.41 o
  -1   4  10      177.24      167.46      4.49 o
   0   4  10      178.51      193.84      7.91 o
   1   4  10        8.43        6.96      2.03 o
   2   4  10        0.01        0.00      1.64 o
   3   4  10        0.01        0.72      1.95 o
  -4   5  10        3.09        3.47      2.32 o
  -3   5  10       24.31       25.18      3.08 o
  -2   5  10       39.39       41.04      2.89 o
  -1   5  10       18.19       16.11      1.91 o
   0   5  10      329.43      337.10      9.58 o
   1   5  10      201.09      196.00      5.53 o
   2   5  10        1.14        0.00      1.60 o
   3   5  10        0.16        1.90      2.04 o
  -4   6  10       16.66       11.91      2.82 o
  -3   6  10      106.82       99.16      5.10 o
  -2   6  10        3.83        2.84      1.45 o
  -1   6  10       40.33       42.95      2.63 o
   0   6  10      543.05      563.15     14.27 o
   1   6  10        5.62        7.11      2.00 o
   2   6  10       34.48       31.05      3.11 o
   3   6  10       72.69       58.85      4.18 o
  -4   7  10      120.99      125.99      6.25 o
  -3   7  10       13.53       15.72      2.86 o
  -2   7  10       42.96       41.90      3.24 o
  -1   7  10       89.57       84.82      3.46 o
   0   7  10      454.04      458.03     11.53 o
   1   7  10      165.11      173.45      5.76 o
   2   7  10      107.96      110.49      9.45 o
   3   7  10        0.23        2.67      2.11 o
  -4   8  10        0.16        1.53      2.31 o
  -3   8  10       55.33       48.86      3.95 o
  -2   8  10       40.54       30.30      2.94 o
  -1   8  10       17.07       14.70      1.95 o
   0   8  10      119.18      127.48      6.06 o
   1   8  10      532.26      558.80     12.18 o
   2   8  10        9.49       10.79      2.39 o
   3   8  10       20.82       20.29      4.60 o
  -4   9  10      270.91      266.95      8.53 o
  -3   9  10      167.09      156.19      6.30 o
  -2   9  10       88.27       94.54      6.86 o
  -1   9  10        2.88        1.72      1.45 o
   0   9  10      134.23      128.92      6.12 o
   1   9  10       12.75       12.38      2.77 o
   2   9  10       24.94       26.81      2.95 o
   3   9  10        1.33        2.55      3.36 o
  -4  10  10       28.86       25.47      3.66 o
  -3  10  10       18.46       23.03      3.24 o
  -2  10  10        0.58        0.00      1.63 o
  -1  10  10      377.49      371.30      7.91 o
   0  10  10      149.50      146.83      7.61 o
   1  10  10       23.12       20.59      3.25 o
   2  10  10        0.50        0.00      1.81 o
   3  10  10       12.38        6.72      3.06 o
  -4  11  10        0.80        0.00      2.30 o
  -3  11  10      176.37      188.16      6.86 o
  -2  11  10      514.35      466.74     11.04 o
  -1  11  10       77.38       78.57      4.38 o
   0  11  10       20.75       27.00      3.29 o
   1  11  10       19.09       13.93      2.99 o
   2  11  10        5.21        3.71      2.11 o
   3  11  10       11.14        5.53      2.93 o
  -4  12  10        1.67        6.74      4.50 o
  -3  12  10      199.39      187.25      7.96 o
  -2  12  10       12.53        8.39      2.45 o
  -1  12  10      101.66      109.02      5.32 o
   0  12  10      202.42      198.58      8.44 o
   1  12  10       24.68       27.07      5.03 o
   2  12  10        3.20        4.57      2.50 o
   3  12  10       57.04       53.64      6.65 o
  -4  13  10       71.87       76.82      8.50 o
  -3  13  10      110.56      124.30      6.88 o
  -2  13  10       34.86       33.67      4.55 o
  -1  13  10      119.20      102.26      5.29 o
   0  13  10      113.91      119.67      6.02 o
   1  13  10        2.60        4.62      2.25 o
   2  13  10       63.72       72.13      7.15 o
   3  13  10        8.36        9.80      4.49 o
  -3  14  10       22.09       19.08      3.09 o
  -2  14  10        9.48        8.74      2.20 o
  -1  14  10       27.56       26.72      3.35 o
   0  14  10        4.01        5.09      2.38 o
   1  14  10       61.11       72.25      7.94 o
   2  14  10        0.04        0.00      2.14 o
  -3  15  10        0.51        2.59      2.16 o
  -2  15  10      110.26      121.54      5.51 o
  -1  15  10       22.16       16.86      3.70 o
   0  15  10       20.87       18.27      4.07 o
   1  15  10       21.23       18.48      3.34 o
   2  15  10        5.86        6.42      5.17 o
  -3  16  10       31.88       36.51      4.36 o
  -2  16  10        2.97        4.70      2.57 o
  -1  16  10      345.37      361.34     11.71 o
   0  16  10       17.41       15.00      3.71 o
   1  16  10        0.48        0.00      3.64 o
   2  16  10       18.01        6.11      4.99 o
  -3  17  10       70.02       74.75      6.22 o
  -2  17  10       59.33       64.09      4.47 o
  -1  17  10        1.88        0.26      2.85 o
   0  17  10       75.77       88.45      8.42 o
   1  17  10        1.74        1.08      4.93 o
   2  17  10        6.66        9.72      5.28 o
  -2  18  10        0.01        0.74      2.39 o
  -1  18  10        2.62        5.21      3.06 o
   0  18  10       31.14       32.67      5.24 o
   1  18  10      101.62      108.59     13.64 o
  -2  19  10       38.34       40.70      3.84 o
  -1  19  10        0.16        3.72      3.13 o
   0  19  10       21.08       24.69      4.79 o
   1  19  10        2.83        5.26      5.99 o
  -2  20  10        0.05        1.87      2.70 o
  -1  20  10       69.12       72.89      6.47 o
   0  20  10        0.05        0.00      4.48 o
  -1  21  10        0.54        0.00      3.32 o
   0  21  10       17.62       14.69      5.76 o
  -3   0  11      870.64      866.38     18.84 o
  -1   0  11      763.78      763.86     28.57 o
   1   0  11      182.02      174.14      8.95 o
   3   0  11       29.77       31.06      5.06 o
  -4   1  11      316.62      328.49      9.32 o
  -3   1  11        1.43        0.87      1.73 o
  -2   1  11      126.56      119.68      4.58 o
  -1   1  11        7.02        5.90      2.21 o
   0   1  11        6.51        8.68      2.83 o
   1   1  11       63.16       62.02      5.69 o
   2   1  11       64.43       65.43      4.08 o
   3   1  11        8.79        5.50      2.36 o
  -4   2  11       13.93       11.86      2.94 o
  -3   2  11      111.81      112.31      4.96 o
  -2   2  11       16.82       17.84      2.28 o
  -1   2  11        9.70        3.17      1.88 o
   0   2  11      207.18      179.32      8.92 o
   1   2  11       47.55       44.98      3.75 o
   2   2  11       30.35       28.04      4.14 o
   3   2  11        5.96        1.92      2.75 o
  -4   3  11       55.96       55.85      4.73 o
  -3   3  11       25.11       25.40      2.94 o
  -2   3  11       12.49       10.17      1.97 o
  -1   3  11      186.64      182.12      7.20 o
   0   3  11       86.85       84.66      9.63 o
   1   3  11      161.65      166.23      7.22 o
   2   3  11        0.23        2.43      1.89 o
   3   3  11        3.11        1.43      2.17 o
  -4   4  11       29.32       24.94      4.09 o
  -3   4  11      295.83      309.56      8.36 o
  -2   4  11        2.60        2.16      1.51 o
  -1   4  11       23.11       27.02      3.43 o
   0   4  11       11.41        7.70      3.08 o
   1   4  11       19.41       19.64      3.56 o
   2   4  11       54.95       44.21      4.55 o
   3   4  11        2.36        3.42      2.20 o
  -4   5  11      232.48      247.74      8.28 o
  -3   5  11        1.85        1.62      2.01 o
  -2   5  11       14.57       16.73      2.30 o
  -1   5  11       89.07       84.02      5.33 o
   0   5  11        0.43        0.00      2.04 o
   1   5  11       60.33       60.18      4.66 o
   2   5  11      113.05      123.74      7.70 o
   3   5  11        4.12        1.51      2.89 o
  -4   6  11        6.65        7.10      2.70 o
  -3   6  11      397.02      405.80     10.81 o
  -2   6  11       30.91       33.47      2.86 o
  -1   6  11       12.42       17.42      2.98 o
   0   6  11       25.87       44.09      5.21 o
   1   6  11       24.53       22.62      4.63 o
   2   6  11       17.44       12.61      3.49 o
   3   6  11       49.17       49.22      4.21 o
  -4   7  11       57.21       53.11      4.66 o
  -3   7  11        2.76        0.90      2.02 o
  -2   7  11        5.81        2.52      1.62 o
  -1   7  11        2.64        3.38      1.95 o
   0   7  11       25.93       28.97      4.50 o
   1   7  11      163.62      155.39     13.25 o
   2   7  11        2.21        3.35      1.90 o
   3   7  11       22.66       18.56      5.72 o
  -4   8  11        0.78        1.99      2.42 o
  -3   8  11        0.53        1.37      2.18 o
  -2   8  11      226.59      228.95      6.79 o
  -1   8  11      220.06      205.18      6.95 o
   0   8  11        2.83        4.64      3.18 o
   1   8  11       51.89       48.88      5.66 o
   2   8  11       71.04       68.87      4.57 o
   3   8  11        0.24        0.00      3.37 o
  -4   9  11       38.98       44.66      5.05 o
  -3   9  11       53.59       53.97      4.44 o
  -2   9  11      443.63      441.85      9.54 o
  -1   9  11       78.51       87.36      5.37 o
   0   9  11        0.07        2.09      2.36 o
   1   9  11      142.40      141.42      7.67 o
   2   9  11       26.61       28.63      3.28 o
   3   9  11        0.03        8.10      4.30 o
  -4  10  11       85.39       77.97      8.62 o
  -3  10  11      213.57      228.05      7.49 o
  -2  10  11      231.61      220.42      6.79 o
  -1  10  11       36.81       42.55      3.82 o
   0  10  11       20.87       12.06      3.47 o
   1  10  11      133.00      143.45     10.70 o
   2  10  11        1.86        0.00      2.11 o
   3  10  11       15.02       15.40      6.94 o
  -4  11  11      137.94      172.88     11.75 o
  -3  11  11        5.69        5.38      2.49 o
  -2  11  11      134.07      135.28      6.36 o
  -1  11  11       52.13       51.67      5.00 o
   0  11  11       47.77       50.61      5.79 o
   1  11  11       70.02       67.53      5.12 o
   2  11  11       81.60       72.38      5.15 o
  -3  12  11       93.76      105.35      5.74 o
  -2  12  11       15.93       13.35      2.41 o
  -1  12  11        6.91       10.73      3.10 o
   0  12  11        8.37        4.49      3.41 o
   1  12  11       24.42       22.45      3.75 o
   2  12  11        2.94        0.49      2.32 o
  -3  13  11       51.89       46.53      7.20 o
  -2  13  11        2.01        2.06      2.00 o
  -1  13  11        7.72        2.67      2.57 o
   0  13  11      208.92      213.83     10.69 o
   1  13  11        3.70        4.86      2.59 o
   2  13  11        3.73        0.00      2.55 o
  -3  14  11       37.12       30.25      3.96 o
  -2  14  11      147.20      142.79      8.08 o
  -1  14  11      246.92      249.82      9.75 o
   0  14  11        7.91       10.12      4.01 o
   1  14  11       21.76       17.34      3.38 o
   2  14  11        3.40        2.89      3.76 o
  -3  15  11       55.97       61.85      5.79 o
  -2  15  11      113.51      123.41      6.42 o
  -1  15  11        1.34        0.15      2.72 o
   0  15  11       80.51       65.85     10.55 o
   1  15  11       18.44       12.07      3.46 o
   2  15  11       42.46       41.11      8.47 o
  -2  16  11       86.70       82.33      5.74 o
  -1  16  11        4.18        0.91      2.94 o
   0  16  11        2.77        5.36      5.38 o
   1  16  11        5.56        6.68      3.76 o
  -2  17  11        0.00        0.00      2.42 o
  -1  17  11        2.31        1.03      3.07 o
   0  17  11        6.47       12.93      6.07 o
   1  17  11        0.01        0.00      6.34 o
  -2  18  11       37.21       31.92      6.17 o
  -1  18  11       50.63       55.25      5.98 o
   0  18  11       15.73       15.78      5.82 o
   1  18  11       26.72       19.70      7.38 o
  -1  19  11       46.73       32.26      5.21 o
   0  19  11      120.81      117.05     17.62 o
  -4   0  12       70.39       97.66     25.28 o
  -2   0  12       18.65        4.87      2.94 o
   0   0  12       13.92       20.79      6.15 o
   2   0  12       96.26      108.49      7.38 o
  -4   1  12       81.32       89.22      6.27 o
  -3   1  12        8.14       10.55      2.49 o
  -2   1  12      230.56      216.87      6.04 o
  -1   1  12       44.46       40.87      5.55 o
   0   1  12      166.43      165.59      9.13 o
   1   1  12        0.85        2.70      2.41 o
   2   1  12        7.78        8.99      2.40 o
   3   1  12        7.71        8.72      3.17 o
  -4   2  12       56.39       61.53      5.60 o
  -3   2  12      490.36      511.69     10.15 o
  -2   2  12        1.80        2.24      1.83 o
  -1   2  12      224.38      237.74     11.09 o
   0   2  12      234.96      248.16     11.17 o
   1   2  12       11.32       11.19      4.27 o
   2   2  12        9.14        3.58      2.33 o
   3   2  12        7.55        6.25      3.49 o
  -4   3  12       28.93       29.23      3.70 o
  -3   3  12        4.64        2.99      2.33 o
  -2   3  12      806.53      821.22     13.68 o
  -1   3  12       32.45       35.05      5.09 o
   0   3  12      188.19      179.43      9.59 o
   1   3  12        8.02        9.06      3.28 o
   2   3  12        1.54        2.12      2.19 o
   3   3  12        0.39        0.00      2.56 o
  -4   4  12        7.47        9.16      2.94 o
  -3   4  12      159.33      162.44      6.69 o
  -2   4  12       86.23       84.96      4.29 o
  -1   4  12      130.32      132.75      8.47 o
   0   4  12       42.02       42.15      5.48 o
   1   4  12        1.69        5.42      2.95 o
   2   4  12        4.40        2.83      2.21 o
   3   4  12        7.95        9.68      3.25 o
  -4   5  12       20.62       25.71      4.20 o
  -3   5  12       82.07       92.05      5.31 o
  -2   5  12       28.99       23.97      2.73 o
  -1   5  12      248.46      229.23     12.20 o
   0   5  12      187.86      200.19     10.32 o
   1   5  12      106.72      107.52     18.06 o
   2   5  12        2.84        3.10      2.18 o
  -4   6  12       53.32       59.21      6.40 o
  -3   6  12       59.60       65.72      4.68 o
  -2   6  12        6.62        4.62      1.91 o
  -1   6  12      356.27      388.10     17.78 o
   0   6  12        2.82        1.53      2.47 o
   1   6  12       19.71       20.51      4.43 o
   2   6  12       73.03       66.38      5.28 o
  -4   7  12       73.72       88.76      8.83 o
  -3   7  12      142.88      139.45      9.83 o
  -2   7  12      600.04      604.10     11.52 o
  -1   7  12       70.04       67.05      6.66 o
   0   7  12      264.11      267.23     11.97 o
   1   7  12        0.24        0.00      2.56 o
   2   7  12       23.37       23.51      3.73 o
  -3   8  12      163.26      171.63      6.85 o
  -2   8  12       14.03       14.29      2.77 o
  -1   8  12      231.43      252.33     11.63 o
   0   8  12       27.03       22.74      6.90 o
   1   8  12       42.78       38.36      9.43 o
   2   8  12        7.16        4.98      3.40 o
  -3   9  12        4.00        1.54      2.38 o
  -2   9  12      117.90      129.36      5.68 o
  -1   9  12        5.79        1.89      2.53 o
   0   9  12        2.47        2.35      2.85 o
   1   9  12       14.61       15.61      4.25 o
   2   9  12        0.41        3.86      2.71 o
  -3  10  12        1.60        0.39      2.35 o
  -2  10  12        1.43        1.69      2.01 o
  -1  10  12        4.62        4.61      2.97 o
   0  10  12        0.00        3.75      2.79 o
   1  10  12       51.55       49.75      6.54 o
   2  10  12       20.94       27.16      4.65 o
  -3  11  12        7.35       11.30      3.18 o
  -2  11  12       25.69       24.78      3.74 o
  -1  11  12       56.45       51.09      9.40 o
   0  11  12      182.94      183.86     10.20 o
   1  11  12        0.08        0.12      2.60 o
   2  11  12       14.27       12.10      4.71 o
  -3  12  12      150.69      154.09      8.88 o
  -2  12  12        4.81        6.11      2.74 o
  -1  12  12      132.04      116.34     13.72 o
   0  12  12       31.35       35.93      5.65 o
   1  12  12       53.04       53.68      6.10 o
   2  12  12       27.44       22.92      7.32 o
  -3  13  12       30.96       28.85      3.96 o
  -2  13  12      240.66      260.41      8.97 o
  -1  13  12       68.75       79.34     11.59 o
   0  13  12       19.05       18.58      4.40 o
   1  13  12        7.34        8.99      3.07 o
  -2  14  12        0.07        0.18      2.93 o
  -1  14  12        0.57        3.92      4.65 o
   0  14  12       11.13        8.92      3.63 o
   1  14  12        2.50        0.21      2.81 o
  -2  15  12       16.54       24.57      4.34 o
  -1  15  12       16.61        8.70      6.03 o
   0  15  12       39.26       36.07      9.09 o
   1  15  12       40.79       33.71      8.07 o
  -2  16  12        1.14        6.10      3.50 o
  -1  16  12       63.54       54.45     11.45 o
   0  16  12        4.39        0.00      5.32 o
  -1  17  12       82.46      112.04     14.89 o
   0  17  12      107.47      126.84     14.60 o
  -3   0  13       29.88       28.73      4.60 o
  -1   0  13      385.67      380.39     20.98 o
   1   0  13       16.57       19.85      6.55 o
  -3   1  13        0.01        0.00      1.93 o
  -2   1  13      167.80      177.73     10.51 o
  -1   1  13        2.21        6.10      5.62 o
   0   1  13      138.44      154.79      9.37 o
   1   1  13       22.89       15.99      4.32 o
   2   1  13        7.59        9.88      3.87 o
  -3   2  13       14.22       14.46      3.20 o
  -2   2  13       27.46       26.68      5.23 o
  -1   2  13        6.24        3.53      4.31 o
   0   2  13       49.17       44.75      5.95 o
   1   2  13        2.00        2.54      3.08 o
   2   2  13        2.14        2.73      3.84 o
  -3   3  13       41.92       46.60      4.85 o
  -2   3  13        9.51       14.77      4.44 o
  -1   3  13       62.01       59.69      6.70 o
   0   3  13       41.74       41.34      5.66 o
   1   3  13       43.53       46.04      8.37 o
   2   3  13        0.74        0.15      4.77 o
  -3   4  13       46.48       60.08      4.68 o
  -2   4  13       56.75       55.90      6.79 o
  -1   4  13      126.16      144.44      9.29 o
   0   4  13       32.15       34.05      5.58 o
   1   4  13       19.68       23.60      4.96 o
   2   4  13        0.93        0.00      4.63 o
  -3   5  13       49.07       64.67      5.44 o
  -2   5  13      383.15      397.05     12.42 o
  -1   5  13       16.70       25.04      5.07 o
   0   5  13      168.46      198.71     10.74 o
   1   5  13        7.27       10.54      3.48 o
   2   5  13        0.08        0.00      3.94 o
  -3   6  13       17.83       19.39      3.19 o
  -2   6  13        2.58        0.92      2.75 o
  -1   6  13      693.60      736.32     21.70 o
   0   6  13       10.32       10.71      4.00 o
   1   6  13       11.39        9.73      3.72 o
   2   6  13        3.50        4.42      5.11 o
  -3   7  13        1.35        1.92      2.41 o
  -2   7  13        5.21        7.23      4.31 o
  -1   7  13       10.98       13.34      4.04 o
   0   7  13       77.92       77.18      7.53 o
   1   7  13        2.30        2.38      3.29 o
   2   7  13        9.16        3.25      3.70 o
  -3   8  13       98.66      103.71     10.22 o
  -2   8  13       48.79       66.36      7.89 o
  -1   8  13        1.72        0.00      2.60 o
   0   8  13       66.06       79.93      7.63 o
   1   8  13      156.61      158.04     10.04 o
  -3   9  13        7.11        7.95      2.98 o
  -2   9  13      125.15      129.33     10.21 o
  -1   9  13        1.44        1.64      9.56 o
   0   9  13       22.87       30.98      5.47 o
   1   9  13        4.26        7.02      3.95 o
  -3  10  13       60.99       75.68      6.10 o
  -2  10  13       23.26       17.05      5.77 o
  -1  10  13      216.25      235.59     11.89 o
   0  10  13        4.75        5.03      3.27 o
   1  10  13      101.79       99.65      8.59 o
  -2  11  13      209.19      207.21     12.34 o
  -1  11  13        4.68        3.96      5.90 o
   0  11  13       51.75       70.38     13.09 o
   1  11  13        5.46        0.00      3.10 o
  -2  12  13        1.09        0.00      4.88 o
  -1  12  13       43.77       29.88      8.63 o
   0  12  13       28.45       21.68      4.83 o
   1  12  13        5.15        1.02      5.21 o
  -2  13  13        1.07        3.73      6.92 o
  -1  13  13        1.23        3.54      6.05 o
   0  13  13       17.46       17.45      4.47 o
   0  14  13       19.65       25.42      8.42 o
  -2   0  14       17.77       12.89      6.32 o
   0   0  14       53.94       47.75      9.22 o
  -3   1  14       37.25       40.67      6.40 o
  -2   1  14        0.33        1.28      3.10 o
  -1   1  14       22.55       17.31     10.37 o
   0   1  14       73.17       78.18      7.81 o
   1   1  14        7.10        6.30      5.77 o
  -3   2  14       13.38       10.83      2.99 o
  -2   2  14       15.62       18.15     10.64 o
  -1   2  14      171.61      190.08     11.08 o
   0   2  14       22.61       25.37      5.11 o
   1   2  14      121.16      140.58     10.64 o
  -3   3  14        3.68        0.00      2.61 o
  -2   3  14        8.72        4.53      6.39 o
  -1   3  14       26.28       33.31      5.83 o
   0   3  14      188.14      219.10     11.87 o
   1   3  14        0.03        0.00      4.00 o
  -3   4  14       25.19       21.91      4.46 o
  -2   4  14        1.89        0.00      3.80 o
  -1   4  14       20.40       25.72      5.38 o
   0   4  14       75.26       64.48      7.18 o
   1   4  14       56.35       44.02      9.36 o
  -2   5  14       37.37       39.02      6.41 o
  -1   5  14        8.10        3.42      3.15 o
   0   5  14        0.00        3.57      3.36 o
  -2   6  14        0.18        0.00      4.65 o
  -1   6  14       20.57       24.88      5.15 o
   0   6  14        0.07        0.00      2.95 o
  -1   7  14       21.71       21.73      4.86 o
   0   7  14       95.84      111.45      9.28 o
  -1   8  14      209.83      229.96     12.41 o
   0   8  14        6.45        6.88      4.35 o
  -1   9  14        6.03        2.81      4.75 o
   0   9  14       61.45       63.79     10.13 o
   0  10  14        5.33        5.94      4.65 o
  -1   3  15       10.26        3.71      4.98 o
  -1   4  15       23.28       16.58      6.15 o
 
